# Supplementary material for: MazEF Toxin-Antitoxin System-Mediated DNA Damage Stress Response in Deinococcus radiodurans
Source: Front Genet. 2021 Feb 19;12:632423. doi: 10.3389/fgene.2021.632423 (PMC7933679; doi:10.3389/fgene.2021.632423)
Supplement: Supplementary file 2 [file Data_Sheet_2.xlsx]

## Sheet: all data
	Downregulated genes as the potential genes regulated by the MazEF-dr system in response to MMC treatment in D. radiodurans
ID	Gene Name	COG_ONTOLOGY	GOTERM_BP_DIRECT	GOTERM_CC_DIRECT	GOTERM_MF_DIRECT	INTERPRO	KEGG_PATHWAY
DR_0003	hypothetical protein(DR_0003)		GO:0006281~DNA repair,GO:0006974~cellular response to DNA damage stimulus,GO:0071465~cellular response to desiccation,GO:0071480~cellular response to gamma radiation,
DR_0016	hypothetical protein(DR_0016)			GO:0005737~cytoplasm,	GO:0034979~NAD-dependent protein deacetylase activity,GO:0036054~protein-malonyllysine demalonylase activity,GO:0036055~protein-succinyllysine desuccinylase activity,GO:0070403~NAD+ binding,	IPR003000:Sirtuin family,IPR026590:Sirtuin family, catalytic core domain,IPR026591:Sirtuin family, catalytic core small domain,IPR027546:Sirtuin, classIII,
DR_0026	methyltransferase(DR_0026)		GO:0032259~methylation,	GO:0005737~cytoplasm,	GO:0008757~S-adenosylmethionine-dependent methyltransferase activity,	IPR004033:UbiE/COQ5 methyltransferase,
DR_0033	hypothetical protein(DR_0033)					IPR006175:YjgF/Yer057p/UK114 family,IPR013813:Endoribonuclease L-PSP/chorismate mutase-like,
DR_0034	hypothetical protein(DR_0034)					IPR025438:Domain of unknown function DUF4180,
DR_0042	hypothetical protein(DR_0042)				GO:0016787~hydrolase activity,	IPR004843:Metallophosphoesterase domain,
DR_0055	repressor protein(DR_0055)	Transcription,		GO:0005622~intracellular,	GO:0003700~transcription factor activity, sequence-specific DNA binding,	IPR001034:HTH DeoR N-terminal domain,IPR011991:Winged helix-turn-helix DNA-binding domain,IPR013196:Helix-turn-helix, type 11,IPR026881:WYL domain,
DR_0056	benzoate membrane transport protein(DR_0056)	Secondary metabolites biosynthesis, transport, and catabolism,		GO:0005886~plasma membrane,GO:0016021~integral component of membrane,	GO:0042925~benzoate transporter activity,	IPR004711:Benzoate transporter,
DR_0062	ABC transporter ATP-binding protein(DR_0062)	Amino acid transport and metabolism,			GO:0005524~ATP binding,GO:0016887~ATPase activity,	IPR003439:ABC transporter-like,IPR003593:AAA+ ATPase domain,IPR017871:ABC transporter, conserved site,IPR027417:P-loop containing nucleoside triphosphate hydrolase,
DR_0063	hypothetical protein(DR_0063)				GO:0008289~lipid binding,	IPR003797:DegV,
DR_0065	ATP-dependent helicase(DR_0065)	General function prediction only,	GO:0010501~RNA secondary structure unwinding,		GO:0003676~nucleic acid binding,GO:0004004~ATP-dependent RNA helicase activity,GO:0005524~ATP binding,	IPR001650:Helicase, C-terminal,IPR011545:DNA/RNA helicase, DEAD/DEAH box type, N-terminal,IPR014001:Helicase, superfamily 1/2, ATP-binding domain,IPR018973:DEAD/DEAH-box helicase, putative,IPR027417:P-loop containing nucleoside triphosphate hydrolase,
DR_0066	aminoglycoside 3`-phosphotransferase(DR_0066)		GO:0046677~response to antibiotic,		GO:0005524~ATP binding,GO:0016301~kinase activity,GO:0016773~phosphotransferase activity, alcohol group as acceptor,	IPR002575:Aminoglycoside phosphotransferase,IPR011009:Protein kinase-like domain,IPR024165:Aminoglycoside 3-phosphotransferase,
DR_0076	molybdopterin biosynthesis MoeA(DR_0076)	Coenzyme metabolism,	GO:0006777~Mo-molybdopterin cofactor biosynthetic process,GO:0018315~molybdenum incorporation into molybdenum-molybdopterin complex,GO:0032324~molybdopterin cofactor biosynthetic process,	GO:0005737~cytoplasm,	GO:0061598~molybdopterin adenylyltransferase activity,GO:0061599~molybdopterin molybdotransferase activity,	IPR001453:Molybdopterin binding domain,IPR005110:MoeA, N-terminal and linker domain,IPR005111:MoeA, C-terminal, domain IV,
DR_0078	N-acetyl-gamma-glutamyl-phosphate reductase(DR_0078)		GO:0006526~arginine biosynthetic process,	GO:0005737~cytoplasm,	GO:0003942~N-acetyl-gamma-glutamyl-phosphate reductase activity,GO:0051287~NAD binding,	IPR000534:Semialdehyde dehydrogenase, NAD-binding,IPR010136:N-acetyl-gamma-glutamyl-phosphate reductase, type 2,IPR016040:NAD(P)-binding domain,IPR023013:N-acetyl-gamma-glutamyl-phosphate reductase, active site,	dra00220:Arginine biosynthesis,dra01100:Metabolic pathways,dra01110:Biosynthesis of secondary metabolites,dra01130:Biosynthesis of antibiotics,dra01210:2-Oxocarboxylic acid metabolism,dra01230:Biosynthesis of amino acids,
DR_0082	hypothetical protein(DR_0082)
DR_0089	hypothetical protein(DR_0089)		GO:0006011~UDP-glucose metabolic process,		GO:0016758~transferase activity, transferring hexosyl groups,	IPR001173:Glycosyl transferase, family 2,
DR_0091	hypothetical protein(DR_0091)					IPR007354:Protein of unknown function DUF422,
DR_0092	MutT/nudix family protein(DR_0092)				GO:0016787~hydrolase activity,	IPR000086:NUDIX hydrolase domain,IPR015797:NUDIX hydrolase domain-like,
DR_0109	hypothetical protein(DR_0109)
DR_0112	glutamine cyclotransferase(DR_0112)				GO:0016740~transferase activity,	IPR007788:Glutamine cyclotransferase,IPR011044:Quinoprotein amine dehydrogenase, beta chain-like,IPR015943:WD40/YVTN repeat-like-containing domain,
DR_0120	smf protein(DR_0120)	DNA replication, recombination, and repair / Intracellular trafficking and secretion,	GO:0009294~DNA mediated transformation,			IPR003488:DNA recombination-mediator protein A,IPR010994:RuvA domain 2-like,
DR_0122	hypothetical protein(DR_0122)		GO:0008152~metabolic process,		GO:0003824~catalytic activity,GO:0046872~metal ion binding,	IPR006124:Metalloenzyme,IPR017849:Alkaline phosphatase-like, alpha/beta/alpha,IPR017850:Alkaline-phosphatase-like, core domain,
DR_0145	hypothetical protein(DR_0145)					IPR001434:Domain of unknown function DUF11,
DR_0146	hypothetical protein(DR_0146)		GO:0006308~DNA catabolic process,		GO:0004536~deoxyribonuclease activity,GO:0016888~endodeoxyribonuclease activity, producing 5'-phosphomonoesters,	IPR001130:TatD family,IPR015991:Uncharacterised deoxyribonuclease TatD-type,IPR018228:Deoxyribonuclease, TatD-related, conserved site,
DR_0155	GTP cyclohydrolase II/3,4-dihydroxy-2-butanone-4-phosphate synthase(DR_0155)		GO:0009231~riboflavin biosynthetic process,	GO:0005737~cytoplasm,	GO:0000287~magnesium ion binding,GO:0003935~GTP cyclohydrolase II activity,GO:0005525~GTP binding,GO:0008270~zinc ion binding,GO:0008686~3,4-dihydroxy-2-butanone-4-phosphate synthase activity,GO:0030145~manganese ion binding,	IPR000422:3,4-dihydroxy-2-butanone 4-phosphate synthase, RibB,IPR000926:GTP cyclohydrolase II, RibA,IPR016299:Riboflavin biosynthesis protein RibBA,IPR017945:DHBP synthase RibB-like alpha/beta domain,	dra00740:Riboflavin metabolism,dra01100:Metabolic pathways,dra01110:Biosynthesis of secondary metabolites,
DR_0166	acyl-CoA-binding protein(DR_0166)				GO:0000062~fatty-acyl-CoA binding,	IPR000582:Acyl-CoA-binding protein, ACBP,IPR014352:FERM/acyl-CoA-binding protein, 3-helical bundle,IPR022408:Acyl-CoA-binding protein, ACBP, conserved site,
DR_0168	dihydropteroate synthase(DR_0168)		GO:0046654~tetrahydrofolate biosynthetic process,		GO:0004156~dihydropteroate synthase activity,	IPR000489:Pterin-binding,IPR006390:Dihydropteroate synthase,IPR011005:Dihydropteroate synthase-like,	dra00790:Folate biosynthesis,dra01100:Metabolic pathways,
DR_0179	putative deoxyribonucleotide triphosphate pyrophosphatase(DR_0179)		GO:0006163~purine nucleotide metabolic process,GO:0009143~nucleoside triphosphate catabolic process,		GO:0000166~nucleotide binding,GO:0017111~nucleoside-triphosphatase activity,GO:0046872~metal ion binding,GO:0047429~nucleoside-triphosphate diphosphatase activity,	IPR002637:Ham1-like protein,IPR020922:Non-canonical purine NTP pyrophosphatase,	dra00230:Purine metabolism,
DR_0181	hypothetical protein(DR_0181)
DR_0184	enoyl-CoA hydratase(DR_0184)	Lipid metabolism,	GO:0006635~fatty acid beta-oxidation,		GO:0004300~enoyl-CoA hydratase activity,	IPR001753:Crotonase superfamily,IPR018376:Enoyl-CoA hydratase/isomerase, conserved site,	dra00071:Fatty acid degradation,dra00280:Valine, leucine and isoleucine degradation,dra00281:Geraniol degradation,dra00310:Lysine degradation,dra00360:Phenylalanine metabolism,dra00362:Benzoate degradation,dra00380:Tryptophan metabolism,dra00410:beta-Alanine metabolism,dra00627:Aminobenzoate degradation,dra00640:Propanoate metabolism,dra00650:Butanoate metabolism,dra00903:Limonene and pinene degr…
DR_0185	hypothetical protein(DR_0185)			GO:0005887~integral component of plasma membrane,	GO:0015103~inorganic anion transmembrane transporter activity,	IPR003691:CrcB homologue,
DR_0186	exodeoxyribonuclease VII large subunit(xseA)		GO:0006308~DNA catabolic process,	GO:0005737~cytoplasm,GO:0009318~exodeoxyribonuclease VII complex,	GO:0003676~nucleic acid binding,GO:0008855~exodeoxyribonuclease VII activity,	IPR003753:Exonuclease VII, large subunit,IPR020579:Exonuclease VII, large subunit, C-terminal,IPR025824:OB-fold nucleic acid binding domain,	dra03430:Mismatch repair,
DR_0187	sanA protein(DR_0187)		GO:0042493~response to drug,	GO:0005886~plasma membrane,GO:0016021~integral component of membrane,		IPR003848:Domain of unknown function DUF218,IPR014729:Rossmann-like alpha/beta/alpha sandwich fold,
DR_0191	glycogen debranching enzyme-like protein(DR_0191)	Carbohydrate transport and metabolism,	GO:0005980~glycogen catabolic process,	GO:0005737~cytoplasm,	GO:0004134~4-alpha-glucanotransferase activity,GO:0004135~amylo-alpha-1,6-glucosidase activity,GO:0030247~polysaccharide binding,	IPR008928:Six-hairpin glycosidase-like,IPR010401:Amylo-alpha-1,6-glucosidase,IPR024742:Glycogen debranching enzyme, N-terminal,
DR_0192	MutT/nudix family protein(DR_0192)				GO:0016787~hydrolase activity,	IPR000086:NUDIX hydrolase domain,IPR011991:Winged helix-turn-helix DNA-binding domain,IPR015797:NUDIX hydrolase domain-like,IPR020476:NUDIX hydrolase,
DR_0200	Lpr/AsnC family transcriptional regulator(DR_0200)		GO:0006351~transcription, DNA-templated,GO:0043200~response to amino acid,	GO:0005829~cytosol,	GO:0003700~transcription factor activity, sequence-specific DNA binding,GO:0016597~amino acid binding,GO:0043565~sequence-specific DNA binding,	IPR000485:AsnC-type HTH domain,IPR011008:Dimeric alpha-beta barrel,IPR011991:Winged helix-turn-helix DNA-binding domain,IPR019885:Transcription regulator HTH, AsnC-type, conserved site,IPR019887:Transcription regulator AsnC-type, C-terminal,IPR019888:Transcription regulator AsnC-type,
DR_0209	tRNA (uracil-5-)-methyltransferase Gid(DR_0209)	Translation, ribosomal structure and biogenesis,	GO:0002098~tRNA wobble uridine modification,GO:0030488~tRNA methylation,	GO:0005829~cytosol,	GO:0016491~oxidoreductase activity,GO:0030698~5,10-methylenetetrahydrofolate-dependent tRNA (m5U54) methyltransferase activity,GO:0047151~methylenetetrahydrofolate-tRNA-(uracil-5-)-methyltransferase (FADH2-oxidizing) activity,GO:0050660~flavin adenine dinucleotide binding,	IPR002218:Glucose-inhibited division protein A-related,IPR004417:Folate-dependent ribothymidyl synthase,IPR020595:Glucose-inhibited division protein A-related, conserved site,IPR023753:Pyridine nucleotide-disulphide oxidoreductase, FAD/NAD(P)-binding domain,
DR_0210	hypothetical protein(DR_0210)		GO:0000270~peptidoglycan metabolic process,GO:0043164~Gram-negative-bacterium-type cell wall biogenesis,	GO:0005886~plasma membrane,GO:0016021~integral component of membrane,		IPR003848:Domain of unknown function DUF218,IPR014729:Rossmann-like alpha/beta/alpha sandwich fold,
DR_0211	hypothetical protein(DR_0211)		GO:0055085~transmembrane transport,	GO:0016020~membrane,		IPR006685:Mechanosensitive ion channel MscS,IPR010920:Like-Sm (LSM) domain,IPR011014:Mechanosensitive ion channel MscS, transmembrane-2,IPR011066:Mechanosensitive ion channel MscS, C-terminal,
DR_0220	amidophosphoribosyltransferase(DR_0220)		GO:0006189~'de novo' IMP biosynthetic process,GO:0006541~glutamine metabolic process,GO:0009113~purine nucleobase biosynthetic process,GO:0009116~nucleoside metabolic process,		GO:0000287~magnesium ion binding,GO:0004044~amidophosphoribosyltransferase activity,GO:0051536~iron-sulfur cluster binding,	IPR000836:Phosphoribosyltransferase domain,IPR005854:Amidophosphoribosyl transferase,IPR017932:Glutamine amidotransferase type 2 domain,	dra00230:Purine metabolism,dra00250:Alanine, aspartate and glutamate metabolism,dra01100:Metabolic pathways,dra01110:Biosynthesis of secondary metabolites,dra01130:Biosynthesis of antibiotics,
DR_0228	ApaG(apaG)					IPR007474:ApaG domain,IPR023065:Uncharacterised protein family ApaG,
DR_0230	hypothetical protein(DR_0230)		GO:0016114~terpenoid biosynthetic process,GO:0019288~isopentenyl diphosphate biosynthetic process, methylerythritol 4-phosphate pathway,		GO:0008685~2-C-methyl-D-erythritol 2,4-cyclodiphosphate synthase activity,GO:0046872~metal ion binding,	IPR003526:2-C-methyl-D-erythritol 2,4-cyclodiphosphate synthase,IPR020555:2-C-methyl-D-erythritol 2,4-cyclodiphosphate synthase, conserved site,	dra00900:Terpenoid backbone biosynthesis,dra01100:Metabolic pathways,dra01110:Biosynthesis of secondary metabolites,dra01130:Biosynthesis of antibiotics,
DR_0244	hypothetical protein(DR_0244)				GO:0008080~N-acetyltransferase activity,	IPR000182:GNAT domain,IPR016181:Acyl-CoA N-acyltransferase,
DR_0249	oxidoreductase(DR_0249)					IPR001395:Aldo/keto reductase,IPR023210:NADP-dependent oxidoreductase domain,
DR_0260	CynX-related transport protein(DR_0260)	Inorganic ion transport and metabolism,	GO:0055085~transmembrane transport,	GO:0016021~integral component of membrane,		IPR011701:Major facilitator superfamily,IPR020846:Major facilitator superfamily domain,
DR_0266	molybdenum cofactor biosynthesis protein A(moaA)						dra00790:Folate biosynthesis,dra01100:Metabolic pathways,dra04122:Sulfur relay system,
DR_0267	hypothetical protein(DR_0267)		GO:0006412~translation,	GO:0005840~ribosome,GO:0016021~integral component of membrane,	GO:0003735~structural constituent of ribosome,	IPR000160:GGDEF domain,IPR018130:Ribosomal protein S2, conserved site,
DR_0273	hypothetical protein(DR_0273)				GO:0003824~catalytic activity,GO:0030151~molybdenum ion binding,GO:0030170~pyridoxal phosphate binding,	IPR005302:Molybdenum cofactor sulfurase, C-terminal,IPR011037:Pyruvate kinase-like, insert domain,IPR015808:Molybdenum cofactor sulfurase, C-terminal-like,
DR_0276	hypothetical protein(DR_0276)				GO:0016429~tRNA (adenine-N1-)-methyltransferase activity,	IPR006901:tRNA methyltransferase TrmK,
DR_0277	gluconolactonase(DR_0277)	Carbohydrate transport and metabolism,	GO:0019853~L-ascorbic acid biosynthetic process,	GO:0005576~extracellular region,	GO:0004341~gluconolactonase activity,GO:0005509~calcium ion binding,	IPR005511:Senescence marker protein-30 (SMP-30),IPR011042:Six-bladed beta-propeller, TolB-like,IPR013658:SMP-30/Gluconolaconase/LRE-like region,	dra00030:Pentose phosphate pathway,dra00053:Ascorbate and aldarate metabolism,dra00930:Caprolactam degradation,dra01100:Metabolic pathways,dra01110:Biosynthesis of secondary metabolites,dra01120:Microbial metabolism in diverse environments,dra01130:Biosynthesis of antibiotics,dra01200:Carbon metabolism,dra01220:Degradation of aromatic compounds,
DR_0278	phosphoglycerate mutase(DR_0278)			GO:0005829~cytosol,	GO:0016791~phosphatase activity,	IPR013078:Histidine phosphatase superfamily, clade-1,	dra00860:Porphyrin and chlorophyll metabolism,dra01100:Metabolic pathways,
DR_0288	hypothetical protein(DR_0288)
DR_0293	HAD superfamily hydrolase(DR_0293)	General function prediction only,	GO:0008152~metabolic process,		GO:0016787~hydrolase activity,	IPR006439:HAD-superfamily hydrolase, subfamily IA, variant 1,IPR023214:HAD-like domain,
DR_0297	UDP-N-acetylmuramoylalanyl-D-glutamate--2,6-diaminopimelate ligase(DR_0297)		GO:0007049~cell cycle,GO:0008360~regulation of cell shape,GO:0009252~peptidoglycan biosynthetic process,GO:0051301~cell division,GO:0071555~cell wall organization,	GO:0005737~cytoplasm,	GO:0000287~magnesium ion binding,GO:0005524~ATP binding,GO:0016881~acid-amino acid ligase activity,	IPR000713:Mur ligase, N-terminal,IPR004101:Mur ligase, C-terminal,IPR005761:UDP-N-acetylmuramoylalanyl-D-glutamate-2,6-diaminopimelate ligase,IPR013221:Mur ligase, central,	dra00300:Lysine biosynthesis,dra00550:Peptidoglycan biosynthesis,
DR_0327	periplasmic serine protease(DR_0327)				GO:0004252~serine-type endopeptidase activity,	IPR001478:PDZ domain,IPR001940:Peptidase S1C,IPR009003:Trypsin-like cysteine/serine peptidase domain,
DR_0328	hypothetical protein(DR_0328)					IPR009288:AIG2-like,IPR013024:Butirosin biosynthesis, BtrG-like,
DR_0329	MutT/nudix family protein(DR_0329)				GO:0016787~hydrolase activity,	IPR000086:NUDIX hydrolase domain,IPR015797:NUDIX hydrolase domain-like,IPR020084:NUDIX hydrolase, conserved site,IPR020476:NUDIX hydrolase,
DR_0332	hypothetical protein(DR_0332)				GO:0010181~FMN binding,GO:0016491~oxidoreductase activity,GO:0016831~carboxy-lyase activity,	IPR002830:UbiD decarboxylyase family,IPR012349:FMN-binding split barrel,IPR022390:Menaquinone biosynthesis decarboxylase, SCO4490,	dra00130:Ubiquinone and other terpenoid-quinone biosynthesis,dra01100:Metabolic pathways,dra01110:Biosynthesis of secondary metabolites,
DR_0342	cytochrome complex iron-sulfur subunit(DR_0342)	Energy production and conversion,			GO:0016491~oxidoreductase activity,GO:0046872~metal ion binding,GO:0051537~2 iron, 2 sulfur cluster binding,	IPR017941:Rieske [2Fe-2S] iron-sulphur domain,
DR_0343	cytochrome c family protein(DR_0343)				GO:0009055~electron carrier activity,GO:0020037~heme binding,	IPR009056:Cytochrome c domain,IPR011990:Tetratricopeptide-like helical,IPR013026:Tetratricopeptide repeat-containing domain,
DR_0367	hypothetical protein(DR_0367)				GO:0008080~N-acetyltransferase activity,	IPR000182:GNAT domain,IPR016181:Acyl-CoA N-acyltransferase,
DR_0374	hypothetical protein(DR_0374)					IPR005149:Transcription regulator PadR N-terminal,IPR011991:Winged helix-turn-helix DNA-binding domain,
DR_0375	hypothetical protein(DR_0375)
DR_0385	hypothetical protein(DR_0385)
DR_0391	hypothetical protein(DR_0391)
DR_0393	elongation factor G(DR_0393)			GO:0005622~intracellular,	GO:0003746~translation elongation factor activity,GO:0003924~GTPase activity,GO:0005525~GTP binding,	IPR000640:Translation elongation factor EFG, V domain,IPR000795:Elongation factor, GTP-binding domain,IPR004161:Translation elongation factor EFTu/EF1A, domain 2,IPR005225:Small GTP-binding protein domain,IPR005517:Translation elongation factor EFG/EF2, domain IV,IPR009000:Translation elongation/initiation factor/Ribosomal, beta-barrel,IPR009022:Elongation factor G, III-V domain,IPR014721:Ribosom…
DR_0399	osteoblast specific factor 2-like protein(DR_0399)			GO:0005615~extracellular space,GO:0030288~outer membrane-bounded periplasmic space,		IPR000782:FAS1 domain,
DR_0402	hypothetical protein(DR_0402)					IPR000555:JAB1/Mov34/MPN/PAD-1,
DR_0403	inosine-uridine preferring nucleoside hydrolase(DR_0403)		GO:0006152~purine nucleoside catabolic process,	GO:0005829~cytosol,	GO:0008477~purine nucleosidase activity,	IPR001910:Inosine/uridine-preferring nucleoside hydrolase domain,IPR015910:Inosine/uridine-preferring nucleoside hydrolase, conserved site,IPR023186:Inosine/uridine-preferring nucleoside hydrolase,	dra00230:Purine metabolism,dra00760:Nicotinate and nicotinamide metabolism,dra01100:Metabolic pathways,
DR_0409	hypothetical protein(DR_0409)					IPR024775:DinB-like domain,
DR_0412	pyridine nucleotide-disulfide oxidoreductase, class II(DR_0412)	Posttranslational modification, protein turnover, chaperones,			GO:0016491~oxidoreductase activity,	IPR000103:Pyridine nucleotide-disulphide oxidoreductase, class-II,IPR023753:Pyridine nucleotide-disulphide oxidoreductase, FAD/NAD(P)-binding domain,
DR_0413	hypothetical protein(DR_0413)
DR_0417	ppGpp-regulated growth inhibitor ChpA/MazF(DR_0417)				GO:0003677~DNA binding,	IPR003477:mRNA interferase PemK-like protein,IPR011067:Plasmid maintenance toxin/Cell growth inhibitor,
DR_0418	hypothetical protein(DR_0418)
DR_0420	ATP-dependent helicase(DR_0420)		GO:0006396~RNA processing,	GO:0005737~cytoplasm,	GO:0004004~ATP-dependent RNA helicase activity,GO:0005524~ATP binding,GO:0044822~poly(A) RNA binding,	IPR001650:Helicase, C-terminal,IPR007502:Helicase-associated domain,IPR010225:RNA helicase, ATP-dependent DEAH box, HrpB-type,IPR011545:DNA/RNA helicase, DEAD/DEAH box type, N-terminal,IPR013689:RNA helicase, ATP-dependent, HrpB type, C-terminal,IPR014001:Helicase, superfamily 1/2, ATP-binding domain,IPR027417:P-loop containing nucleoside triphosphate hydrolase,
DR_0421	hypothetical protein(DR_0421)
DR_0422	hypothetical protein(DR_0422)	General function prediction only,	GO:0032259~methylation,	GO:0005737~cytoplasm,	GO:0008757~S-adenosylmethionine-dependent methyltransferase activity,GO:0030798~trans-aconitate 2-methyltransferase activity,	IPR023149:Trans-aconitate 2-methyltransferase, C-terminal,IPR023506:Trans-aconitate 2-methyltransferase,
DR_0424	imidazoleglycerol-phosphate dehydratase(DR_0424)		GO:0000105~histidine biosynthetic process,	GO:0005737~cytoplasm,	GO:0004424~imidazoleglycerol-phosphate dehydratase activity,	IPR000807:Imidazoleglycerol-phosphate dehydratase,IPR020565:Imidazoleglycerol-phosphate dehydratase, conserved site,IPR020568:Ribosomal protein S5 domain 2-type fold,	dra00340:Histidine metabolism,dra01100:Metabolic pathways,dra01110:Biosynthesis of secondary metabolites,dra01230:Biosynthesis of amino acids,
DR_0442	twitching motility protein(DR_0442)	Cell motility and secretion / Intracellular trafficking and secretion,	GO:0006810~transport,		GO:0005524~ATP binding,	IPR001482:Type II secretion system protein E,IPR003593:AAA+ ATPase domain,IPR006321:Pilus retraction protein PilT,IPR027417:P-loop containing nucleoside triphosphate hydrolase,
DR_0443	pyrimidine-nucleoside phosphorylase(DR_0443)		GO:0006206~pyrimidine nucleobase metabolic process,GO:0006213~pyrimidine nucleoside metabolic process,GO:0006220~pyrimidine nucleotide metabolic process,	GO:0005829~cytosol,	GO:0004645~phosphorylase activity,GO:0009032~thymidine phosphorylase activity,GO:0016154~pyrimidine-nucleoside phosphorylase activity,	IPR000053:Pyrimidine-nucleoside phosphorylase,IPR000312:Glycosyl transferase, family 3,IPR013102:Pyrimidine nucleoside phosphorylase, C-terminal,IPR017459:Glycosyl transferase family 3, N-terminal domain,IPR017872:Pyrimidine-nucleoside phosphorylase, conserved site,IPR018090:Pyrimidine-nucleoside phosphorylase, bacterial/eukaryotic,	dra00240:Pyrimidine metabolism,dra01100:Metabolic pathways,
DR_0448	hypothetical protein(DR_0448)				GO:0043565~sequence-specific DNA binding,	IPR001387:Helix-turn-helix,IPR010982:Lambda repressor-like, DNA-binding domain,
DR_0455	streptomycin 3-kinase(DR_0455)		GO:0006468~protein phosphorylation,GO:0019748~secondary metabolic process,		GO:0016301~kinase activity,GO:0016773~phosphotransferase activity, alcohol group as acceptor,	IPR006748:Aminoglycoside/hydroxyurea antibiotic resistance kinase,IPR011009:Protein kinase-like domain,
DR_0458	hypothetical protein(DR_0458)			GO:0016021~integral component of membrane,
DR_0462	hypothetical protein(DR_0462)		GO:0006810~transport,	GO:0030288~outer membrane-bounded periplasmic space,	GO:0036094~small molecule binding,	IPR002491:ABC transporter periplasmic binding domain,	dra02010:ABC transporters,
DR_0463	maltooligosyltrehalose synthase(DR_0463)	Carbohydrate transport and metabolism,	GO:0005975~carbohydrate metabolic process,		GO:0003824~catalytic activity,	IPR006047:Glycosyl hydrolase, family 13, catalytic domain,IPR012767:Malto-oligosyltrehalose synthase,IPR013781:Glycoside hydrolase, catalytic domain,IPR013797:Maltooligosyl trehalose synthase, N-terminal,IPR015902:Glycoside hydrolase, family 13,IPR017853:Glycoside hydrolase, superfamily,	dra00500:Starch and sucrose metabolism,dra01100:Metabolic pathways,dra01110:Biosynthesis of secondary metabolites,
DR_0466	sensory box/GGDEF family protein(DR_0466)	Signal transduction mechanisms,		GO:0005622~intracellular,	GO:0000155~phosphorelay sensor kinase activity,	IPR000014:PAS domain,IPR000160:GGDEF domain,IPR000700:PAS-associated, C-terminal,IPR001610:PAC motif,IPR001633:Diguanylate phosphodiesterase, EAL domain,IPR013656:PAS fold-4,
DR_0468	hypothetical protein(DR_0468)
DR_0472	tetracycline-efflux transporter(DR_0472)		GO:0055085~transmembrane transport,	GO:0016021~integral component of membrane,	GO:0005215~transporter activity,	IPR001958:Tetracycline resistance protein, TetA/multidrug resistance protein MdtG,IPR005829:Sugar transporter, conserved site,IPR011701:Major facilitator superfamily,IPR020846:Major facilitator superfamily domain,
DR_0473	ABC transporter ATP-binding protein(DR_0473)	Defense mechanisms,			GO:0005524~ATP binding,GO:0016887~ATPase activity,	IPR003439:ABC transporter-like,IPR003593:AAA+ ATPase domain,IPR017871:ABC transporter, conserved site,IPR027417:P-loop containing nucleoside triphosphate hydrolase,
DR_0475	ABC transporter ATP-binding protein(DR_0475)	General function prediction only,			GO:0005524~ATP binding,GO:0016887~ATPase activity,	IPR003439:ABC transporter-like,IPR003593:AAA+ ATPase domain,IPR017871:ABC transporter, conserved site,IPR027417:P-loop containing nucleoside triphosphate hydrolase,
DR_0479	penicillin-binding protein 1(DR_0479)	Cell envelope biogenesis, outer membrane,		GO:0016021~integral component of membrane,	GO:0008658~penicillin binding,	IPR001264:Glycosyl transferase, family 51,IPR001460:Penicillin-binding protein, transpeptidase,IPR012338:Beta-lactamase/transpeptidase-like,IPR023346:Lysozyme-like domain,
DR_0484	hypothetical protein(DR_0484)	General function prediction only,				IPR006597:Sel1-like,IPR011990:Tetratricopeptide-like helical,
DR_0490	pyrrolidone-carboxylate peptidase(DR_0490)		GO:0006508~proteolysis,	GO:0005829~cytosol,	GO:0008234~cysteine-type peptidase activity,GO:0016920~pyroglutamyl-peptidase activity,	IPR000816:Peptidase C15, pyroglutamyl peptidase I,IPR016125:Peptidase C15, pyroglutamyl peptidase I-like,
DR_0493	formamidopyrimidine-DNA glycosylase(DR_0493)		GO:0006284~base-excision repair,GO:0006289~nucleotide-excision repair,		GO:0003684~damaged DNA binding,GO:0008270~zinc ion binding,GO:0008534~oxidized purine nucleobase lesion DNA N-glycosylase activity,	IPR000214:Zinc finger, DNA glycosylase/AP lyase-type,IPR010663:Zinc finger, DNA glycosylase/AP lyase/isoleucyl tRNA synthetase,IPR010979:Ribosomal protein S13-like, H2TH,IPR012319:DNA glycosylase/AP lyase, catalytic domain,IPR015886:DNA glycosylase/AP lyase, H2TH DNA-binding,IPR015887:DNA glycosylase/AP lyase, zinc finger domain, DNA-binding site,IPR020629:Formamidopyrimidine-DNA glycosylase,	dra03410:Base excision repair,
DR_0494	DNA topology modulation protein FlaR-like protein(DR_0494)	Nucleotide transport and metabolism,				IPR027417:P-loop containing nucleoside triphosphate hydrolase,
DR_0495	pyridoxamine 5-phosphate oxidase(DR_0495)	Coenzyme metabolism,	GO:0008615~pyridoxine biosynthetic process,		GO:0004733~pyridoxamine-phosphate oxidase activity,GO:0010181~FMN binding,	IPR000659:Pyridoxamine 5'-phosphate oxidase,IPR011576:Pyridoxamine 5'-phosphate oxidase-like, FMN-binding domain,IPR012349:FMN-binding split barrel,IPR019576:Pyridoxine 5'-phosphate oxidase, dimerisation, C-terminal,IPR019740:Pyridoxamine 5'-phosphate oxidase, conserved site,	dra00750:Vitamin B6 metabolism,dra01100:Metabolic pathways,dra01120:Microbial metabolism in diverse environments,
DR_0509	hypothetical protein(DR_0509)
DR_0511	ABC transporter ATP-binding protein(DR_0511)		GO:0006810~transport,	GO:0005886~plasma membrane,GO:0016021~integral component of membrane,	GO:0005524~ATP binding,GO:0016887~ATPase activity,	IPR000515:Binding-protein-dependent transport systems inner membrane component,IPR003439:ABC transporter-like,IPR003593:AAA+ ATPase domain,IPR017871:ABC transporter, conserved site,IPR027417:P-loop containing nucleoside triphosphate hydrolase,
DR_0512	hypothetical protein(DR_0512)			GO:0016021~integral component of membrane,		IPR000620:Drug/metabolite transporter,
DR_0516	hypothetical protein(DR_0516)
DR_0518	hypothetical protein(DR_0518)
DR_0519	hypothetical protein(DR_0519)
DR_0521	hypothetical protein(DR_0521)
DR_0522	hypothetical protein(DR_0522)
DR_0523	hypothetical protein(DR_0523)
DR_0524	hypothetical protein(DR_0524)
DR_0525	hypothetical protein(DR_0525)
DR_0526	hypothetical protein(DR_0526)
DR_0528	hypothetical protein(DR_0528)
DR_0530	hypothetical protein(DR_0530)					IPR015330:DNA primase/polymerase, bifunctional, N-terminal,IPR025048:Protein of unknown function DUF3987),
DR_0534	serine/threonine protein kinase-like protein(DR_0534)		GO:0006468~protein phosphorylation,		GO:0004674~protein serine/threonine kinase activity,GO:0005524~ATP binding,	IPR000719:Protein kinase, catalytic domain,IPR011009:Protein kinase-like domain,
DR_0535	hypothetical protein(DR_0535)					IPR004830:Leucine rich repeat variant,IPR011989:Armadillo-like helical,IPR016024:Armadillo-type fold,
DR_0536	hypothetical protein(DR_0536)					IPR006665:Outer membrane protein, OmpA/MotB, C-terminal,
DR_0537	hypothetical protein(DR_0537)
DR_0538	hypothetical protein(DR_0538)					IPR025904:Tubulin-like,
DR_0541	hypothetical protein(DR_0541)					IPR002763:Protein of unknown function DUF72,
DR_0542	glycerophosphoryl diester phosphodiesterase(DR_0542)		GO:0006629~lipid metabolic process,		GO:0008889~glycerophosphodiester phosphodiesterase activity,	IPR004129:Glycerophosphoryl diester phosphodiesterase,IPR017946:PLC-like phosphodiesterase, TIM beta/alpha-barrel domain,	dra00564:Glycerophospholipid metabolism,
DR_0553	hypothetical protein(DR_0553)
DR_0554	hypothetical protein(DR_0554)			GO:0016021~integral component of membrane,
DR_0555	glutamate-1-semialdehyde aminotransferase(DR_0555)		GO:0006779~porphyrin-containing compound biosynthetic process,GO:0006782~protoporphyrinogen IX biosynthetic process,	GO:0005737~cytoplasm,	GO:0008483~transaminase activity,GO:0030170~pyridoxal phosphate binding,GO:0042286~glutamate-1-semialdehyde 2,1-aminomutase activity,GO:0042802~identical protein binding,	IPR004639:Tetrapyrrole biosynthesis, glutamate-1-semialdehyde aminotransferase,IPR005814:Aminotransferase class-III,IPR015421:Pyridoxal phosphate-dependent transferase, major region, subdomain 1,IPR015422:Pyridoxal phosphate-dependent transferase, major region, subdomain 2,IPR015424:Pyridoxal phosphate-dependent transferase,	dra00860:Porphyrin and chlorophyll metabolism,dra01100:Metabolic pathways,dra01110:Biosynthesis of secondary metabolites,
DR_0570	hypothetical protein(DR_0570)					IPR001763:Rhodanese-like domain,
DR_0571	hypothetical protein(DR_0571)				GO:0000166~nucleotide binding,GO:0016491~oxidoreductase activity,	IPR006076:FAD dependent oxidoreductase,IPR023753:Pyridine nucleotide-disulphide oxidoreductase, FAD/NAD(P)-binding domain,
DR_0578	hypothetical protein(DR_0578)
DR_0579	DNA/pantothenate metabolism flavoprotein(DR_0579)		GO:0015937~coenzyme A biosynthetic process,GO:0015941~pantothenate catabolic process,		GO:0004632~phosphopantothenate--cysteine ligase activity,GO:0004633~phosphopantothenoylcysteine decarboxylase activity,GO:0010181~FMN binding,	IPR003382:Flavoprotein,IPR005252:Coenzyme A biosynthesis bifunctional protein CoaBC,IPR007085:DNA/pantothenate metabolism flavoprotein, C-terminal,	dra00770:Pantothenate and CoA biosynthesis,dra01100:Metabolic pathways,
DR_0585	aminopeptidase(DR_0585)	Amino acid transport and metabolism,			GO:0004177~aminopeptidase activity,	IPR000787:Peptidase M29, aminopeptidase II,
DR_0586	ATP-dependent Clp protease adaptor protein ClpS(clpS)		GO:0006508~proteolysis,GO:0030163~protein catabolic process,			IPR003769:Adaptor protein ClpS, core,IPR014719:Ribosomal protein L7/L12, C-terminal/adaptor protein ClpS-like,IPR022935:ATP-dependent Clp protease adaptor protein ClpS,
DR_0587	mrr restriction system protein(DR_0587)	Defense mechanisms,	GO:0009307~DNA restriction-modification system,		GO:0003677~DNA binding,GO:0004519~endonuclease activity,	IPR007560:Restriction endonuclease type IV, Mrr,IPR011335:Restriction endonuclease type II-like,IPR011856:tRNA endonuclease-like domain,IPR025745:Restriction system protein Mrr-like N-terminal domain,
DR_0588	ATP-dependent Clp protease, ATP-binding subunit ClpA(DR_0588)				GO:0005524~ATP binding,GO:0008233~peptidase activity,	IPR001270:Chaperonin ClpA/B,IPR003593:AAA+ ATPase domain,IPR003959:ATPase, AAA-type, core,IPR004176:Clp, N-terminal,IPR018368:Chaperonin ClpA/B, conserved site,IPR019489:Clp ATPase, C-terminal,IPR027417:P-loop containing nucleoside triphosphate hydrolase,
DR_0590	hypothetical protein(DR_0590)					IPR002696:Putative membrane protein insertion efficiency factor,
DR_0591	hypothetical protein(DR_0591)					IPR016181:Acyl-CoA N-acyltransferase,
DR_0594	glycogen synthase(DR_0594)		GO:0005978~glycogen biosynthetic process,		GO:0004373~glycogen (starch) synthase activity,GO:0009011~starch synthase activity,GO:0033201~alpha-1,4-glucan synthase activity,	IPR011835:Glycogen/starch synthase, ADP-glucose type,IPR013534:Starch synthase, catalytic domain,	dra00500:Starch and sucrose metabolism,dra01100:Metabolic pathways,dra01110:Biosynthesis of secondary metabolites,
DR_0598	hypothetical protein(DR_0598)			GO:0016021~integral component of membrane,		IPR011055:Duplicated hybrid motif,IPR016047:Peptidase M23,
DR_0603	cytidine/deoxycytidylate deaminase/NUDIX/methyltransferase domain-containing protein(DR_0603)		GO:0031119~tRNA pseudouridine synthesis,	GO:0005829~cytosol,	GO:0008168~methyltransferase activity,GO:0008270~zinc ion binding,GO:0009982~pseudouridine synthase activity,GO:0016787~hydrolase activity,	IPR000086:NUDIX hydrolase domain,IPR002125:CMP/dCMP deaminase, zinc-binding,IPR015797:NUDIX hydrolase domain-like,IPR016192:APOBEC/CMP deaminase, zinc-binding,IPR016193:Cytidine deaminase-like,IPR020084:NUDIX hydrolase, conserved site,IPR020476:NUDIX hydrolase,
DR_0604	acetyltransferase(DR_0604)	Translation, ribosomal structure and biogenesis,	GO:0006474~N-terminal protein amino acid acetylation,		GO:0008080~N-acetyltransferase activity,	IPR000182:GNAT domain,IPR016181:Acyl-CoA N-acyltransferase,
DR_0619	hypothetical protein(DR_0619)			GO:0005737~cytoplasm,	GO:0070038~rRNA (pseudouridine-N3-)-methyltransferase activity,	IPR003742:SPOUT methyltransferase, predicted,
DR_0620	hypothetical protein(DR_0620)	Amino acid transport and metabolism,General function prediction only,		GO:0016021~integral component of membrane,		IPR002881:Domain of unknown function DUF58,IPR002931:Transglutaminase-like,IPR021878:Protein of unknown function DUF3488,IPR025403:Domain of unknown function DUF4129,
DR_0621	moxR protein(DR_0621)	General function prediction only,		GO:0005618~cell wall,	GO:0005524~ATP binding,GO:0016887~ATPase activity,	IPR011703:ATPase, AAA-3,IPR016366:ATPase chaperone, AAA-type, MoxR, predicted,IPR027417:P-loop containing nucleoside triphosphate hydrolase,
DR_0622	hypothetical protein(DR_0622)
DR_0627	UDP-N-acetylmuramate--alanine ligase(DR_0627)		GO:0007049~cell cycle,GO:0008360~regulation of cell shape,GO:0009252~peptidoglycan biosynthetic process,GO:0051301~cell division,GO:0071555~cell wall organization,	GO:0005737~cytoplasm,	GO:0005524~ATP binding,GO:0008763~UDP-N-acetylmuramate-L-alanine ligase activity,	IPR000713:Mur ligase, N-terminal,IPR004101:Mur ligase, C-terminal,IPR005758:UDP-N-acetylmuramate-alanine ligase,IPR013221:Mur ligase, central,IPR016040:NAD(P)-binding domain,	dra00471:D-Glutamine and D-glutamate metabolism,dra00550:Peptidoglycan biosynthesis,dra01100:Metabolic pathways,
DR_0632	hypothetical protein(DR_0632)					IPR005135:Endonuclease/exonuclease/phosphatase,
DR_0643	N-6 adenine-specific DNA restriction methylase(DR_0643)		GO:0031167~rRNA methylation,		GO:0003676~nucleic acid binding,GO:0008168~methyltransferase activity,	IPR002052:DNA methylase, N-6 adenine-specific, conserved site,IPR004398:RNA methyltransferase, RsmD,
DR_0647	cell division cycle protein 48-like protein(DR_0647)		GO:0051301~cell division,		GO:0005524~ATP binding,	IPR003593:AAA+ ATPase domain,IPR003959:ATPase, AAA-type, core,IPR003960:ATPase, AAA-type, conserved site,IPR011990:Tetratricopeptide-like helical,IPR027417:P-loop containing nucleoside triphosphate hydrolase,
DR_0652	Na+/H+ antiporter(DR_0652)	Inorganic ion transport and metabolism,		GO:0016021~integral component of membrane,	GO:0015299~solute:proton antiporter activity,	IPR006153:Cation/H+ exchanger,IPR018422:Cation/H+ exchanger, CPA1 family,
DR_0655	hypothetical protein(DR_0655)
DR_0681	hypothetical protein(DR_0681)				GO:0008080~N-acetyltransferase activity,	IPR000182:GNAT domain,IPR016181:Acyl-CoA N-acyltransferase,
DR_0686	hypothetical protein(DR_0686)					IPR001434:Domain of unknown function DUF11,
DR_0687	hypothetical protein(DR_0687)					IPR001434:Domain of unknown function DUF11,
DR_0688	hypothetical protein(DR_0688)	Carbohydrate transport and metabolism,				IPR001434:Domain of unknown function DUF11,IPR008966:Adhesion domain,IPR011042:Six-bladed beta-propeller, TolB-like,
DR_0705	hypothetical protein(DR_0705)					IPR004352:TM1410 hypothetical-related protein,IPR016062:TM1410 hypothetical-related protein, conserved,IPR016063:Extracellular protein,IPR017853:Glycoside hydrolase, superfamily,	dra00970:Aminoacyl-tRNA biosynthesis,
DR_0706	hypothetical protein(DR_0706)					IPR017853:Glycoside hydrolase, superfamily,
DR_0709	snoG protein(DR_0709)	Cell envelope biogenesis, outer membrane / Carbohydrate transport and metabolism,			GO:0003824~catalytic activity,GO:0050662~coenzyme binding,	IPR001509:NAD-dependent epimerase/dehydratase,IPR016040:NAD(P)-binding domain,
DR_0710	mannose-1-phosphate guanyltransferase(DR_0710)		GO:0009058~biosynthetic process,		GO:0016779~nucleotidyltransferase activity,	IPR005835:Nucleotidyl transferase,	dra00051:Fructose and mannose metabolism,dra00520:Amino sugar and nucleotide sugar metabolism,dra01100:Metabolic pathways,dra01110:Biosynthesis of secondary metabolites,
DR_0720	TetR family transcriptional regulator(DR_0720)				GO:0003677~DNA binding,	IPR001647:DNA-binding HTH domain, TetR-type,IPR009057:Homeodomain-like,IPR011075:Tetracycline transcriptional regulator, TetR-related, C-terminal,IPR015893:Tetracycline transcriptional regulator, TetR-like, C-terminal,IPR025996:WHG domain,
DR_0722	hypothetical protein(DR_0722)
DR_0726	hypothetical protein(DR_0726)					IPR011044:Quinoprotein amine dehydrogenase, beta chain-like,
DR_0744	sensor histidine kinase(DR_0744)	Signal transduction mechanisms,		GO:0005622~intracellular,GO:0016021~integral component of membrane,	GO:0000155~phosphorelay sensor kinase activity,GO:0005524~ATP binding,	IPR003594:Histidine kinase-like ATPase, ATP-binding domain,IPR003660:HAMP linker domain,IPR003661:Signal transduction histidine kinase, subgroup 1, dimerisation/phosphoacceptor domain,IPR004358:Signal transduction histidine kinase-related protein, C-terminal,IPR005467:Signal transduction histidine kinase, core,
DR_0745	periplasmic serine protease(DR_0745)				GO:0004252~serine-type endopeptidase activity,	IPR001478:PDZ domain,IPR001940:Peptidase S1C,IPR009003:Trypsin-like cysteine/serine peptidase domain,
DR_0746	hypothetical protein(DR_0746)
DR_0748	23S rRNA (guanosine(2251)-2'-O)-methyltransferase RlmB(DR_0748)		GO:0000453~enzyme-directed rRNA 2'-O-methylation,	GO:0005829~cytosol,	GO:0003723~RNA binding,GO:0070039~rRNA (guanosine-2'-O-)-methyltransferase activity,	IPR001537:tRNA/rRNA methyltransferase, SpoU,IPR004441:RNA methyltransferase TrmH family,IPR013123:RNA 2-O ribose methyltransferase, substrate binding,
DR_0767	short chain dehydrogenase(DR_0767)					IPR016040:NAD(P)-binding domain,
DR_0782	hypothetical protein(DR_0782)					IPR005321:Peptidase S58, DmpA,IPR016117:ArgJ-like domain,
DR_0784	MutT/nudix family protein(DR_0784)				GO:0016787~hydrolase activity,	IPR000086:NUDIX hydrolase domain,IPR015797:NUDIX hydrolase domain-like,IPR020084:NUDIX hydrolase, conserved site,
DR_0785	hypothetical protein(DR_0785)
DR_0792	hypothetical protein(DR_0792)	Defense mechanisms,	GO:0006855~drug transmembrane transport,	GO:0005886~plasma membrane,	GO:0015238~drug transmembrane transporter activity,GO:0015297~antiporter activity,	IPR002528:Multi antimicrobial extrusion protein,
DR_0795	hypothetical protein(DR_0795)
DR_0802	hypothetical protein(DR_0802)			GO:0005886~plasma membrane,GO:0016021~integral component of membrane,		IPR018764:Anti-sigma K factor RskA,
DR_0803	hypothetical protein(DR_0803)
DR_0816	Mg(2+) transport ATPase-like protein(DR_0816)			GO:0016020~membrane,		IPR003416:MgtC/SapB/SrpB transporter,
DR_0817	hypothetical protein(DR_0817)			GO:0016021~integral component of membrane,
DR_0822	short chain dehydrogenase/reductase family oxidoreductase(DR_0822)					IPR002347:Glucose/ribitol dehydrogenase,IPR016040:NAD(P)-binding domain,	dra00061:Fatty acid biosynthesis,dra00780:Biotin metabolism,dra01040:Biosynthesis of unsaturated fatty acids,dra01100:Metabolic pathways,dra01212:Fatty acid metabolism,
DR_0829	WD repeat-containing protein(DR_0829)					IPR011044:Quinoprotein amine dehydrogenase, beta chain-like,IPR011659:WD40-like Beta Propeller,IPR015943:WD40/YVTN repeat-like-containing domain,
DR_0832	hypothetical protein(DR_0832)	Cell envelope biogenesis, outer membrane / Carbohydrate transport and metabolism,				IPR016040:NAD(P)-binding domain,
DR_0833	histone deacetylase/AcuC/AphA family protein(DR_0833)	Chromatin structure and dynamics / Secondary metabolites biosynthesis, transport, and catabolism,				IPR000286:Histone deacetylase superfamily,IPR023801:Histone deacetylase domain,
DR_0837	hypothetical protein(DR_0837)	Replication, recombination, and repair,				IPR027417:P-loop containing nucleoside triphosphate hydrolase,
DR_0839	hypothetical protein(DR_0839)
DR_0840	regulatory protein MocR(DR_0840)	Transcription / Amino acid transport and metabolism,	GO:0009058~biosynthetic process,		GO:0003700~transcription factor activity, sequence-specific DNA binding,GO:0003824~catalytic activity,GO:0030170~pyridoxal phosphate binding,	IPR000524:Transcription regulator HTH, GntR,IPR004839:Aminotransferase, class I/classII,IPR011991:Winged helix-turn-helix DNA-binding domain,IPR015421:Pyridoxal phosphate-dependent transferase, major region, subdomain 1,IPR015424:Pyridoxal phosphate-dependent transferase,
DR_0841	metal-dependent hydrolase(DR_0841)			GO:0005737~cytoplasm,	GO:0008270~zinc ion binding,GO:0016787~hydrolase activity,	IPR023774:Uncharacterised protein family YfiT,IPR024775:DinB-like domain,IPR027369:DinB/YfiT-like putative metal-dependent hydrolase,
DR_0844	hypothetical protein(DR_0844)	Posttranslational modification, protein turnover, chaperones,	GO:0071554~cell wall organization or biogenesis,	GO:0005886~plasma membrane,	GO:0003824~catalytic activity,	IPR004879:Domain of unknown function DUF255,IPR008928:Six-hairpin glycosidase-like,IPR012336:Thioredoxin-like fold,IPR012341:Six-hairpin glycosidase,IPR024705:Spermatogenesis-associated protein 20,
DR_0855	hypothetical protein(DR_0855)
DR_0858	hypothetical protein(DR_0858)
DR_0865	ferric uptake regulation protein(DR_0865)				GO:0003700~transcription factor activity, sequence-specific DNA binding,	IPR002481:Ferric-uptake regulator,IPR011991:Winged helix-turn-helix DNA-binding domain,
DR_0866	lipopolysaccharide biosynthesis protein-like protein(DR_0866)	Cell envelope biogenesis, outer membrane,
DR_0874	hypothetical protein(DR_0874)
DR_0884	putative monovalent cation/H+ antiporter subunit E(DR_0884)			GO:0016021~integral component of membrane,	GO:0008324~cation transmembrane transporter activity,	IPR002758:Cation antiporter,
DR_0886	hypothetical protein(DR_0886)				GO:0005451~monovalent cation:proton antiporter activity,	IPR005133:Na+/H+ antiporter subunit,
DR_0900	hypothetical protein(DR_0900)					IPR024443:Domain of unknown function DUF3197,
DR_0903	hypothetical protein(DR_0903)			GO:0016021~integral component of membrane,
DR_0919	hypothetical protein(DR_0919)	General function prediction only,				IPR002881:Domain of unknown function DUF58,
DR_0948	hypothetical protein(DR_0948)					IPR012336:Thioredoxin-like fold,
DR_0961	ribosomal large subunit pseudouridine synthase A(DR_0961)		GO:0000455~enzyme-directed rRNA pseudouridine synthesis,	GO:0005829~cytosol,	GO:0003723~RNA binding,GO:0009982~pseudouridine synthase activity,	IPR006145:Pseudouridine synthase, RsuA/RluB/C/D/E/F,IPR020103:Pseudouridine synthase, catalytic domain,
DR_0983	tRNA nucleotidyltransferase(DR_0983)		GO:0006396~RNA processing,		GO:0003723~RNA binding,GO:0016779~nucleotidyltransferase activity,	IPR002646:Poly A polymerase, head domain,
DR_0992	NADH oxidase(DR_0992)		GO:0045454~cell redox homeostasis,	GO:0005623~cell,	GO:0016491~oxidoreductase activity,GO:0050660~flavin adenine dinucleotide binding,	IPR004099:Pyridine nucleotide-disulphide oxidoreductase, dimerisation,IPR016156:FAD/NAD-linked reductase, dimerisation,IPR023753:Pyridine nucleotide-disulphide oxidoreductase, FAD/NAD(P)-binding domain,
DR_0996	hypothetical protein(DR_0996)
DR_0998	mrp protein(DR_0998)				GO:0005524~ATP binding,GO:0016887~ATPase activity,GO:0046872~metal ion binding,GO:0051536~iron-sulfur cluster binding,	IPR000808:Mrp, conserved site,IPR002744:Domain of unknown function DUF59,IPR019591:ATPase-like, ParA/MinD,IPR027417:P-loop containing nucleoside triphosphate hydrolase,
DR_1004	sugE protein(DR_1004)		GO:0046618~drug export,GO:0055085~transmembrane transport,	GO:0005887~integral component of plasma membrane,	GO:0022891~substrate-specific transmembrane transporter activity,GO:0090484~drug transporter activity,	IPR000390:Small multidrug resistance protein family,
DR_1005	sugE protein(DR_1005)		GO:0046618~drug export,GO:0055085~transmembrane transport,	GO:0005887~integral component of plasma membrane,	GO:0022891~substrate-specific transmembrane transporter activity,GO:0090484~drug transporter activity,	IPR000390:Small multidrug resistance protein family,
DR_1006	dGTP triphosphohydrolase-like protein(DR_1006)		GO:0006203~dGTP catabolic process,GO:0046039~GTP metabolic process,		GO:0000287~magnesium ion binding,GO:0008832~dGTPase activity,	IPR003607:HD/PDEase domain,IPR006261:Deoxyguanosinetriphosphate triphosphohydrolase,IPR006674:HD domain,IPR023023:Deoxyguanosinetriphosphate triphosphohydrolase, type 2,IPR026875:Phosphohydrolase-associated domain,	dra00230:Purine metabolism,
DR_1017	rRNA methylase(DR_1017)	Translation, ribosomal structure and biogenesis,	GO:0001510~RNA methylation,GO:0006396~RNA processing,		GO:0003723~RNA binding,GO:0008168~methyltransferase activity,GO:0008173~RNA methyltransferase activity,	IPR001537:tRNA/rRNA methyltransferase, SpoU,IPR013123:RNA 2-O ribose methyltransferase, substrate binding,
DR_1019	glycerol-3-phosphate dehydrogenase(DR_1019)	Energy production and conversion,	GO:0006072~glycerol-3-phosphate metabolic process,	GO:0009331~glycerol-3-phosphate dehydrogenase complex,	GO:0004368~glycerol-3-phosphate dehydrogenase activity,	IPR000447:FAD-dependent glycerol-3-phosphate dehydrogenase,IPR006076:FAD dependent oxidoreductase,IPR023753:Pyridine nucleotide-disulphide oxidoreductase, FAD/NAD(P)-binding domain,	dra00564:Glycerophospholipid metabolism,dra01110:Biosynthesis of secondary metabolites,
DR_1026	oxidoreductase(DR_1026)	Energy production and conversion,			GO:0016614~oxidoreductase activity, acting on CH-OH group of donors,GO:0050660~flavin adenine dinucleotide binding,	IPR004113:FAD-linked oxidase, C-terminal,IPR006094:FAD linked oxidase, N-terminal,IPR016164:FAD-linked oxidase-like, C-terminal,IPR016166:FAD-binding, type 2,IPR016167:FAD-binding, type 2, subdomain 1,IPR016169:CO dehydrogenase flavoprotein-like, FAD-binding, subdomain 2,IPR016171:Vanillyl-alcohol oxidase, C-terminal subdomain 2,	dra00620:Pyruvate metabolism,
DR_1030	aminotransferase(DR_1030)		GO:0009058~biosynthetic process,		GO:0008483~transaminase activity,GO:0030170~pyridoxal phosphate binding,	IPR004839:Aminotransferase, class I/classII,IPR015421:Pyridoxal phosphate-dependent transferase, major region, subdomain 1,IPR015422:Pyridoxal phosphate-dependent transferase, major region, subdomain 2,IPR015424:Pyridoxal phosphate-dependent transferase,
DR_1032	gufA protein(DR_1032)		GO:0071577~zinc II ion transmembrane transport,	GO:0016020~membrane,GO:0016021~integral component of membrane,	GO:0005385~zinc ion transmembrane transporter activity,	IPR003689:Zinc/iron permease,
DR_1033	hypothetical protein(DR_1033)
DR_1050	hypothetical protein(DR_1050)
DR_1051	hypothetical protein(DR_1051)				GO:0003824~catalytic activity,GO:0030151~molybdenum ion binding,GO:0030170~pyridoxal phosphate binding,	IPR005302:Molybdenum cofactor sulfurase, C-terminal,IPR011037:Pyruvate kinase-like, insert domain,IPR015808:Molybdenum cofactor sulfurase, C-terminal-like,
DR_1052	hypothetical protein(DR_1052)		GO:0006596~polyamine biosynthetic process,
DR_1053	hydrolase(DR_1053)				GO:0004252~serine-type endopeptidase activity,	IPR002471:Peptidase S9, serine active site,IPR022742:Alpha/beta hydrolase, N-terminal,
DR_1056	hypothetical protein(DR_1056)		GO:0055085~transmembrane transport,	GO:0016021~integral component of membrane,	GO:0005215~transporter activity,	IPR005829:Sugar transporter, conserved site,IPR011701:Major facilitator superfamily,IPR020846:Major facilitator superfamily domain,
DR_1059	hypothetical protein(DR_1059)					IPR003607:HD/PDEase domain,IPR006674:HD domain,
DR_1060	arginine/ornithine transport system ATPase(DR_1060)				GO:0003924~GTPase activity,GO:0005525~GTP binding,	IPR003593:AAA+ ATPase domain,IPR005129:ArgK protein,IPR027417:P-loop containing nucleoside triphosphate hydrolase,
DR_1064	hypothetical protein(DR_1064)					IPR022742:Alpha/beta hydrolase, N-terminal,
DR_1068	3-hydroxybutyryl-CoA dehydrogenase(DR_1068)		GO:0019605~butyrate metabolic process,		GO:0003857~3-hydroxyacyl-CoA dehydrogenase activity,GO:0008691~3-hydroxybutyryl-CoA dehydrogenase activity,GO:0070403~NAD+ binding,	IPR006108:3-hydroxyacyl-CoA dehydrogenase, C-terminal,IPR006176:3-hydroxyacyl-CoA dehydrogenase, NAD binding,IPR006180:3-hydroxyacyl-CoA dehydrogenase, conserved site,IPR008927:6-phosphogluconate dehydrogenase, C-terminal-like,IPR013328:Dehydrogenase, multihelical,IPR016040:NAD(P)-binding domain,IPR022694:3-hydroxyacyl-CoA dehydrogenase,	dra00360:Phenylalanine metabolism,dra00362:Benzoate degradation,dra00650:Butanoate metabolism,dra01100:Metabolic pathways,dra01120:Microbial metabolism in diverse environments,
DR_1073	hypothetical protein(DR_1073)
DR_1078	antibiotic biosynthesis protein LmbJ(DR_1078)	Secondary metabolites biosynthesis, transport, and catabolism / General function prediction only,
DR_1079	hypothetical protein(DR_1079)
DR_1081	TetR family transcriptional regulator(DR_1081)		GO:0006351~transcription, DNA-templated,GO:0006355~regulation of transcription, DNA-templated,		GO:0003677~DNA binding,	IPR001647:DNA-binding HTH domain, TetR-type,IPR009057:Homeodomain-like,IPR015893:Tetracycline transcriptional regulator, TetR-like, C-terminal,IPR023772:DNA-binding HTH domain, TetR-type, conserved site,
DR_1085	hypothetical protein(DR_1085)		GO:0032259~methylation,	GO:0005737~cytoplasm,	GO:0008757~S-adenosylmethionine-dependent methyltransferase activity,	IPR013216:Methyltransferase type 11,
DR_1090	GGDEF family protein(DR_1090)		GO:0071555~cell wall organization,	GO:0005622~intracellular,GO:0016021~integral component of membrane,	GO:0000155~phosphorelay sensor kinase activity,	IPR000160:GGDEF domain,IPR011620:Signal transduction histidine kinase, 5TM receptor LytS, transmembrane region,
DR_1092	hypothetical protein(DR_1092)
DR_1097	phosphoglycerate mutase(DR_1097)			GO:0005829~cytosol,	GO:0016791~phosphatase activity,	IPR001345:Phosphoglycerate/bisphosphoglycerate mutase, active site,IPR013078:Histidine phosphatase superfamily, clade-1,	dra00010:Glycolysis / Gluconeogenesis,dra00260:Glycine, serine and threonine metabolism,dra00680:Methane metabolism,dra01100:Metabolic pathways,dra01110:Biosynthesis of secondary metabolites,dra01120:Microbial metabolism in diverse environments,dra01130:Biosynthesis of antibiotics,dra01200:Carbon metabolism,dra01230:Biosynthesis of amino acids,
DR_1098	hypothetical protein(DR_1098)
DR_1099	hypothetical protein(DR_1099)	Function unknown,				IPR005183:Domain of unknown function DUF305,IPR012347:Ferritin-related,
DR_1102	cation efflux system protein(DR_1102)		GO:0010043~response to zinc ion,GO:0061088~regulation of sequestering of zinc ion,	GO:0016020~membrane,GO:0016021~integral component of membrane,	GO:0005385~zinc ion transmembrane transporter activity,	IPR002524:Cation efflux protein,IPR027469:Cation efflux protein transmembrane domain,
DR_1111	MerR family transcriptional regulator(DR_1111)	Transcription,	GO:0006355~regulation of transcription, DNA-templated,		GO:0003677~DNA binding,	IPR000551:Transcription regulator HTH, MerR,IPR009061:DNA binding domain, putative,
DR_1112	hypothetical protein(DR_1112)					IPR006750:Protein of unknown function DUF606,
DR_1115	S-layer-like array-like protein(DR_1115)	Cell envelope biogenesis, outer membrane,				IPR013207:LGFP,IPR025493:Domain of unknown function DUF4384,
DR_1121	hypothetical protein(DR_1121)
DR_1129	hypothetical protein(DR_1129)
DR_1130	protoporphyrinogen oxidase(DR_1130)	Coenzyme metabolism,	GO:0006779~porphyrin-containing compound biosynthetic process,		GO:0004729~oxygen-dependent protoporphyrinogen oxidase activity,	IPR002937:Amine oxidase,IPR004572:Protoporphyrinogen oxidase,IPR023753:Pyridine nucleotide-disulphide oxidoreductase, FAD/NAD(P)-binding domain,	dra00860:Porphyrin and chlorophyll metabolism,dra01100:Metabolic pathways,dra01110:Biosynthesis of secondary metabolites,
DR_1136	hypothetical protein(DR_1136)
DR_1163	twitching motility protein(DR_1163)	Cell motility and secretion / Intracellular trafficking and secretion,	GO:0006810~transport,		GO:0005524~ATP binding,	IPR001482:Type II secretion system protein E,IPR003593:AAA+ ATPase domain,IPR006321:Pilus retraction protein PilT,IPR027417:P-loop containing nucleoside triphosphate hydrolase,
DR_1164	pantoate--beta-alanine ligase(panC)		GO:0015940~pantothenate biosynthetic process,	GO:0005737~cytoplasm,	GO:0004592~pantoate-beta-alanine ligase activity,GO:0005524~ATP binding,	IPR003721:Pantoate-beta-alanine ligase,IPR004821:Cytidyltransferase-like domain,IPR014729:Rossmann-like alpha/beta/alpha sandwich fold,	dra00410:beta-Alanine metabolism,dra00770:Pantothenate and CoA biosynthesis,dra01100:Metabolic pathways,dra01110:Biosynthesis of secondary metabolites,
DR_1169	hypothetical protein(DR_1169)					IPR018698:VWA-like domain,IPR025154:Putative metallopeptidase domain,
DR_1170	hypothetical protein(DR_1170)			GO:0016021~integral component of membrane,
DR_1176	hypothetical protein(DR_1176)
DR_1179	hypothetical protein(DR_1179)		GO:0032049~cardiolipin biosynthetic process,	GO:0016020~membrane,	GO:0008808~cardiolipin synthase activity,	IPR001736:Phospholipase D/Transphosphatidylase,IPR025202:Phospholipase D-like domain,
DR_1182	phosphinothricin acetyltransferase(DR_1182)	Translation, ribosomal structure and biogenesis,	GO:0006474~N-terminal protein amino acid acetylation,	GO:0031248~protein acetyltransferase complex,	GO:0004596~peptide alpha-N-acetyltransferase activity,	IPR000182:GNAT domain,IPR016181:Acyl-CoA N-acyltransferase,	dra01130:Biosynthesis of antibiotics,
DR_1191	tRNA nucleotidyltransferase/poly A polymerase family protein(DR_1191)		GO:0006396~RNA processing,		GO:0003723~RNA binding,GO:0016779~nucleotidyltransferase activity,	IPR002646:Poly A polymerase, head domain,IPR003607:HD/PDEase domain,IPR006674:HD domain,IPR006675:Uncharacterised domain HDIG,	dra03018:RNA degradation,
DR_1192	hypothetical protein(DR_1192)		GO:0030036~actin cytoskeleton organization,GO:0044255~cellular lipid metabolic process,		GO:0008195~phosphatidate phosphatase activity,	IPR019236:Domain of unknown function DUF2183,
DR_1197	hypothetical protein(DR_1197)
DR_1202	hypothetical protein(DR_1202)					IPR006311:Twin-arginine translocation pathway, signal sequence,
DR_1207	cell cycle protein MesJ /cytosine deaminase-like protein(DR_1207)		GO:0002100~tRNA wobble adenosine to inosine editing,	GO:0005737~cytoplasm,	GO:0005524~ATP binding,GO:0008251~tRNA-specific adenosine deaminase activity,GO:0008270~zinc ion binding,GO:0016879~ligase activity, forming carbon-nitrogen bonds,	IPR002125:CMP/dCMP deaminase, zinc-binding,IPR011063:tRNA(Ile)-lysidine/2-thiocytidine synthase,IPR012094:Lysidine-tRNA(Ile) synthetase,IPR012795:Lysidine-tRNA(Ile) synthetase, N-terminal,IPR012796:Lysidine-tRNA(Ile) synthetase, C-terminal,IPR014729:Rossmann-like alpha/beta/alpha sandwich fold,IPR016193:Cytidine deaminase-like,IPR020825:Phenylalanyl-tRNA synthetase, B3/B4,
DR_1208	bacterioferritin comigratory protein(DR_1208)		GO:0045454~cell redox homeostasis,	GO:0005623~cell,	GO:0016209~antioxidant activity,GO:0016491~oxidoreductase activity,	IPR000866:Alkyl hydroperoxide reductase subunit C/ Thiol specific antioxidant,IPR012336:Thioredoxin-like fold,IPR013766:Thioredoxin domain,
DR_1219	ferrous iron transport protein B(DR_1219)	Inorganic ion transport and metabolism,		GO:0005886~plasma membrane,GO:0016021~integral component of membrane,	GO:0003924~GTPase activity,GO:0005525~GTP binding,GO:0015093~ferrous iron transmembrane transporter activity,	IPR003373:Ferrous iron transport protein B,IPR011640:Ferrous iron transport protein B, C-terminal,IPR011642:Nucleoside recognition Gate,IPR027417:P-loop containing nucleoside triphosphate hydrolase,
DR_1220	ferrous iron transport protein A(DR_1220)				GO:0046914~transition metal ion binding,	IPR007167:Ferrous iron transporter FeoA domain,IPR008988:Transcriptional repressor, C-terminal,
DR_1221	hypothetical protein(DR_1221)					IPR011990:Tetratricopeptide-like helical,
DR_1226	hypothetical protein(DR_1226)		GO:0005975~carbohydrate metabolic process,		GO:0016810~hydrolase activity, acting on carbon-nitrogen (but not peptide) bonds,	IPR011330:Glycoside hydrolase/deacetylase, beta/alpha-barrel,
DR_1228	hypothetical protein(DR_1228)
DR_1229	hypothetical protein(DR_1229)
DR_1237	hypothetical protein(DR_1237)					IPR018960:Domain of unknown function DUF1990,
DR_1249	hypothetical protein(DR_1249)
DR_1253	hypothetical protein(DR_1253)
DR_1256	hypothetical protein(DR_1256)
DR_1272	hypothetical protein(DR_1272)
DR_1282	hypothetical protein(DR_1282)
DR_1285	transposase(DR_1285)		GO:0006313~transposition, DNA-mediated,		GO:0003677~DNA binding,GO:0004803~transposase activity,	IPR002559:Transposase, IS4-like,IPR012337:Ribonuclease H-like domain,
DR_1295	PecM-like protein(DR_1295)	Amino acid transport and metabolism,		GO:0016021~integral component of membrane,		IPR000620:Drug/metabolite transporter,
DR_1297	hypothetical protein(DR_1297)					IPR008526:Inner membrane protein YedI,
DR_1307	major facilitator family protein(DR_1307)		GO:0055085~transmembrane transport,	GO:0016021~integral component of membrane,		IPR011701:Major facilitator superfamily,IPR020846:Major facilitator superfamily domain,
DR_1312	hypothetical protein(DR_1312)	Defense mechanisms,
DR_1313	L-allo-threonine aldolase(DR_1313)		GO:0006545~glycine biosynthetic process,GO:0006567~threonine catabolic process,	GO:0005829~cytosol,	GO:0008732~L-allo-threonine aldolase activity,	IPR001597:Aromatic amino acid beta-eliminating lyase/threonine aldolase,IPR015421:Pyridoxal phosphate-dependent transferase, major region, subdomain 1,IPR015422:Pyridoxal phosphate-dependent transferase, major region, subdomain 2,IPR015424:Pyridoxal phosphate-dependent transferase,IPR023603:Threonine aldolase,	dra00260:Glycine, serine and threonine metabolism,dra01100:Metabolic pathways,dra01110:Biosynthesis of secondary metabolites,dra01120:Microbial metabolism in diverse environments,dra01130:Biosynthesis of antibiotics,dra01230:Biosynthesis of amino acids,
DR_1327	multidrug-efflux transporter(DR_1327)		GO:0055085~transmembrane transport,	GO:0016021~integral component of membrane,	GO:0005215~transporter activity,	IPR005829:Sugar transporter, conserved site,IPR011701:Major facilitator superfamily,IPR020846:Major facilitator superfamily domain,
DR_1328	hypothetical protein(DR_1328)			GO:0016021~integral component of membrane,		IPR012427:Protein of unknown function DUF1622,
DR_1330	antibiotic biosynthesis protein(DR_1330)		GO:0009058~biosynthetic process,		GO:0016853~isomerase activity,	IPR003719:Phenazine biosynthesis PhzF protein,
DR_1333	glycosyl hydrolase family protein(DR_1333)		GO:0005975~carbohydrate metabolic process,GO:0009254~peptidoglycan turnover,		GO:0004563~beta-N-acetylhexosaminidase activity,	IPR001764:Glycoside hydrolase, family 3, N-terminal,IPR017853:Glycoside hydrolase, superfamily,IPR019800:Glycoside hydrolase, family 3, active site,	dra00520:Amino sugar and nucleotide sugar metabolism,dra01501:beta-Lactam resistance,
DR_1340	hypothetical protein(DR_1340)					IPR009959:Polyketide cyclase SnoaL-like domain,
DR_1345	hypothetical protein(DR_1345)				GO:0016805~dipeptidase activity,	IPR008257:Peptidase M19, renal dipeptidase,
DR_1350	class V aminotransferase(DR_1350)		GO:0019265~glycine biosynthetic process, by transamination of glyoxylate,	GO:0005777~peroxisome,	GO:0004760~serine-pyruvate transaminase activity,GO:0008453~alanine-glyoxylate transaminase activity,	IPR000192:Aminotransferase, class V/Cysteine desulfurase,IPR015421:Pyridoxal phosphate-dependent transferase, major region, subdomain 1,IPR015422:Pyridoxal phosphate-dependent transferase, major region, subdomain 2,IPR015424:Pyridoxal phosphate-dependent transferase,IPR020578:Aminotransferase class-V pyridoxal-phosphate binding site,IPR024169:Serine-pyruvate aminotransferase/2-aminoethylphosphona…	dra00250:Alanine, aspartate and glutamate metabolism,dra00260:Glycine, serine and threonine metabolism,dra00630:Glyoxylate and dicarboxylate metabolism,dra00680:Methane metabolism,dra01100:Metabolic pathways,dra01110:Biosynthesis of secondary metabolites,dra01120:Microbial metabolism in diverse environments,dra01130:Biosynthesis of antibiotics,dra01200:Carbon metabolism,
DR_1351	alpha/beta fold family hydrolase(DR_1351)				GO:0016787~hydrolase activity,	IPR000073:Alpha/beta hydrolase fold-1,
DR_1361	endopeptidase-like protein(DR_1361)					IPR000064:Endopeptidase, NLPC/P60 domain,
DR_1362	streptomycin biosynthesis protein StrI-like protein(DR_1362)		GO:0055114~oxidation-reduction process,		GO:0016491~oxidoreductase activity,	IPR000683:Oxidoreductase, N-terminal,IPR004104:Oxidoreductase, C-terminal,IPR016040:NAD(P)-binding domain,
DR_1366	glutamine amidotransferase subunit PdxT(DR_1366)		GO:0006543~glutamine catabolic process,GO:0008614~pyridoxine metabolic process,GO:0042819~vitamin B6 biosynthetic process,GO:0042823~pyridoxal phosphate biosynthetic process,	GO:0005829~cytosol,GO:1903600~glutaminase complex,	GO:0004359~glutaminase activity,GO:0036381~pyridoxal 5'-phosphate synthase (glutamine hydrolysing) activity,	IPR002161:Glutamine amidotransferase subunit PdxT,IPR021196:PdxT/SNO family, conserved site,	dra00750:Vitamin B6 metabolism,
DR_1367	pyridoxal biosynthesis lyase PdxS(DR_1367)		GO:0042819~vitamin B6 biosynthetic process,GO:0042823~pyridoxal phosphate biosynthetic process,		GO:0036381~pyridoxal 5'-phosphate synthase (glutamine hydrolysing) activity,	IPR001852:Vitamin B6 biosynthesis protein,IPR011060:Ribulose-phosphate binding barrel,IPR013785:Aldolase-type TIM barrel,	dra00750:Vitamin B6 metabolism,
DR_1371	hypothetical protein(DR_1371)
DR_1377	amidase(DR_1377)				GO:0016884~carbon-nitrogen ligase activity, with glutamine as amido-N-donor,	IPR000120:Amidase,IPR020556:Amidase, conserved site,IPR023631:Amidase signature domain,	dra00330:Arginine and proline metabolism,dra00360:Phenylalanine metabolism,dra00380:Tryptophan metabolism,dra00627:Aminobenzoate degradation,dra00643:Styrene degradation,dra01120:Microbial metabolism in diverse environments,
DR_1387	N-acetylmuramoyl-L-alanine amidase(DR_1387)		GO:0009253~peptidoglycan catabolic process,	GO:0030288~outer membrane-bounded periplasmic space,	GO:0008745~N-acetylmuramoyl-L-alanine amidase activity,	IPR002508:Cell wall hydrolase/autolysin, catalytic,	dra01503:Cationic antimicrobial peptide (CAMP) resistance,
DR_1395	geranylgeranyl diphosphate synthase(DR_1395)		GO:0008299~isoprenoid biosynthetic process,			IPR000092:Polyprenyl synthetase,IPR008949:Terpenoid synthase,	dra00900:Terpenoid backbone biosynthesis,dra01100:Metabolic pathways,dra01110:Biosynthesis of secondary metabolites,dra01130:Biosynthesis of antibiotics,
DR_1399	oxidoreductase(DR_1399)				GO:0016491~oxidoreductase activity,	IPR000415:Nitroreductase-like,IPR016446:Nitro/flavin reductase,
DR_1404	hypothetical protein(DR_1404)		GO:0000272~polysaccharide catabolic process,			IPR016134:Cellulosome enzyme, dockerin type I,IPR018247:EF-Hand 1, calcium-binding site,
DR_1406	hypothetical protein(DR_1406)
DR_1411	sodium/sulfate symporter family protein(DR_1411)		GO:0006813~potassium ion transport,GO:0098656~anion transmembrane transport,	GO:0005886~plasma membrane,GO:0016021~integral component of membrane,	GO:0005215~transporter activity,GO:0008324~cation transmembrane transporter activity,	IPR004680:Citrate transporter-like domain,IPR006037:Regulator of K+ conductance, C-terminal,
DR_1414	hypothetical protein(DR_1414)			GO:0016021~integral component of membrane,
DR_1416	hypothetical protein(DR_1416)
DR_1419	antibiotic resistance protein(DR_1419)					IPR027417:P-loop containing nucleoside triphosphate hydrolase,
DR_1420	acetylglutamate/acetylaminoadipate kinase(DR_1420)		GO:0006526~arginine biosynthetic process,GO:0006561~proline biosynthetic process,	GO:0005737~cytoplasm,	GO:0003991~acetylglutamate kinase activity,GO:0005524~ATP binding,	IPR001048:Aspartate/glutamate/uridylate kinase,IPR001057:Glutamate/acetylglutamate kinase,IPR004662:Acetylglutamate kinase,	dra00220:Arginine biosynthesis,dra00300:Lysine biosynthesis,dra01100:Metabolic pathways,dra01110:Biosynthesis of secondary metabolites,dra01210:2-Oxocarboxylic acid metabolism,dra01230:Biosynthesis of amino acids,
DR_1421	hypothetical protein(DR_1421)
DR_1432	hypothetical protein(DR_1432)
DR_1434	hypothetical protein(DR_1434)				GO:0005524~ATP binding,GO:0005525~GTP binding,	IPR005337:ATPase, P-loop-containing,IPR027417:P-loop containing nucleoside triphosphate hydrolase,
DR_1435	hypothetical protein(DR_1435)		GO:0008360~regulation of cell shape,	GO:0005737~cytoplasm,		IPR002882:LPPG:FO 2-phospho-L-lactate transferase CofD/UPF0052,IPR010119:Uncharacterised protein family UPF0052,
DR_1464	hypothetical protein(DR_1464)			GO:0016021~integral component of membrane,
DR_1466	hypothetical protein(DR_1466)
DR_1476	hypothetical protein(DR_1476)
DR_1485	lipase(DR_1485)	Lipid metabolism,	GO:0008152~metabolic process,		GO:0016787~hydrolase activity,	IPR013094:Alpha/beta hydrolase fold-3,
DR_1501	NADH dehydrogenase I subunit E(DR_1501)		GO:0022904~respiratory electron transport chain,	GO:0045272~plasma membrane respiratory chain complex I,	GO:0008137~NADH dehydrogenase (ubiquinone) activity,	IPR002023:Thioredoxin-like 2Fe-2S ferredoxin,IPR012336:Thioredoxin-like fold,	dra00190:Oxidative phosphorylation,dra01100:Metabolic pathways,
DR_1502	hypothetical protein(DR_1502)			GO:0016021~integral component of membrane,
DR_1529	hypothetical protein(DR_1529)				GO:0005524~ATP binding,GO:0016853~isomerase activity,GO:0046872~metal ion binding,GO:0052855~ADP-dependent NAD(P)H-hydrate dehydratase activity,	IPR000631:YjeF C-terminal domain, carbohydrate kinase-related,IPR004443:YjeF N-terminal domain,IPR017953:Carbohydrate kinase, predicted, conserved site,
DR_1531	hypothetical protein(DR_1531)
DR_1534	acetyltransferase(DR_1534)	Translation, ribosomal structure and biogenesis,	GO:0006474~N-terminal protein amino acid acetylation,		GO:0008080~N-acetyltransferase activity,	IPR000182:GNAT domain,IPR016181:Acyl-CoA N-acyltransferase,
DR_1548	hypothetical protein(DR_1548)	Function unknown,				IPR014044:CAP domain,
DR_1550	ftsE protein(DR_1550)		GO:0006810~transport,GO:0046677~response to antibiotic,GO:0051301~cell division,	GO:0005886~plasma membrane,GO:0016021~integral component of membrane,	GO:0005524~ATP binding,GO:0016887~ATPase activity,	IPR003439:ABC transporter-like,IPR003593:AAA+ ATPase domain,IPR003838:Permease FtsX-like,IPR005286:Cell division protein FtsE, ATP-binding,IPR017871:ABC transporter, conserved site,IPR027417:P-loop containing nucleoside triphosphate hydrolase,	dra02010:ABC transporters,
DR_1555	hypothetical protein(DR_1555)	Cell envelope biogenesis, outer membrane,	GO:0071793~bacillithiol biosynthetic process,		GO:0016757~transferase activity, transferring glycosyl groups,	IPR001296:Glycosyl transferase, family 1,IPR023881:N-acetyl-alpha-D-glucosaminyl L-malate synthase BshA,
DR_1556	two-component sensor(DR_1556)			GO:0005622~intracellular,GO:0016021~integral component of membrane,	GO:0000155~phosphorelay sensor kinase activity,	IPR003594:Histidine kinase-like ATPase, ATP-binding domain,IPR005467:Signal transduction histidine kinase, core,IPR011712:Signal transduction histidine kinase, subgroup 3, dimerisation and phosphoacceptor domain,IPR025828:Putative sensor domain,
DR_1557	hypothetical protein(DR_1557)
DR_1558	DNA-binding response regulator(DR_1558)	Signal transduction mechanisms / Transcription,	GO:0000160~phosphorelay signal transduction system,GO:0006351~transcription, DNA-templated,GO:0006355~regulation of transcription, DNA-templated,	GO:0005622~intracellular,	GO:0003677~DNA binding,	IPR000792:Transcription regulator LuxR, C-terminal,IPR001789:Signal transduction response regulator, receiver domain,IPR011006:CheY-like superfamily,IPR011991:Winged helix-turn-helix DNA-binding domain,IPR016032:Signal transduction response regulator, C-terminal effector,
DR_1559	hypothetical protein(DR_1559)			GO:0016021~integral component of membrane,
DR_1587	hypothetical protein(DR_1587)
DR_1588	class I aminotransferase(DR_1588)		GO:0009058~biosynthetic process,		GO:0008483~transaminase activity,GO:0030170~pyridoxal phosphate binding,	IPR004839:Aminotransferase, class I/classII,IPR015421:Pyridoxal phosphate-dependent transferase, major region, subdomain 1,IPR015422:Pyridoxal phosphate-dependent transferase, major region, subdomain 2,IPR015424:Pyridoxal phosphate-dependent transferase,	dra00300:Lysine biosynthesis,dra01100:Metabolic pathways,dra01130:Biosynthesis of antibiotics,dra01210:2-Oxocarboxylic acid metabolism,
DR_1591	hypothetical protein(DR_1591)					IPR016627:Uncharacterised conserved protein UCP015013,
DR_1595	6-phosphogluconate dehydrogenase-like protein(DR_1595)	Carbohydrate transport and metabolism,	GO:0006098~pentose-phosphate shunt,		GO:0004616~phosphogluconate dehydrogenase (decarboxylating) activity,	IPR002204:3-hydroxyisobutyrate dehydrogenase-related, conserved site,IPR004849:6-phosphogluconate dehydrogenase-related protein,IPR006114:6-phosphogluconate dehydrogenase, C-terminal,IPR006115:6-phosphogluconate dehydrogenase, NADP-binding,IPR006184:6-phosphogluconate-binding site,IPR008927:6-phosphogluconate dehydrogenase, C-terminal-like,IPR013328:Dehydrogenase, multihelical,IPR016040:NAD(P)-bi…	dra00030:Pentose phosphate pathway,dra00480:Glutathione metabolism,dra01100:Metabolic pathways,dra01110:Biosynthesis of secondary metabolites,dra01120:Microbial metabolism in diverse environments,dra01130:Biosynthesis of antibiotics,dra01200:Carbon metabolism,
DR_1606	sensor histidine kinase(DR_1606)			GO:0005622~intracellular,GO:0016021~integral component of membrane,	GO:0000155~phosphorelay sensor kinase activity,	IPR003594:Histidine kinase-like ATPase, ATP-binding domain,IPR003660:HAMP linker domain,IPR003661:Signal transduction histidine kinase, subgroup 1, dimerisation/phosphoacceptor domain,IPR004358:Signal transduction histidine kinase-related protein, C-terminal,IPR005467:Signal transduction histidine kinase, core,
DR_1635	ABC transporter ATP-binding protein(DR_1635)	General function prediction only,			GO:0003677~DNA binding,GO:0005524~ATP binding,GO:0016887~ATPase activity,	IPR003439:ABC transporter-like,IPR003593:AAA+ ATPase domain,IPR017871:ABC transporter, conserved site,IPR027417:P-loop containing nucleoside triphosphate hydrolase,
DR_1636	hypothetical protein(DR_1636)					IPR007138:Antibiotic biosynthesis monooxygenase,IPR011008:Dimeric alpha-beta barrel,
DR_1640	hypothetical protein(DR_1640)			GO:0016021~integral component of membrane,
DR_1641	hypothetical protein(DR_1641)					IPR024775:DinB-like domain,IPR027369:DinB/YfiT-like putative metal-dependent hydrolase,
DR_1642	hypothetical protein(DR_1642)					IPR024775:DinB-like domain,IPR027369:DinB/YfiT-like putative metal-dependent hydrolase,
DR_1646	nitrogen regulator(DR_1646)	Signal transduction mechanisms,	GO:0006351~transcription, DNA-templated,GO:0006355~regulation of transcription, DNA-templated,		GO:0003677~DNA binding,	IPR000595:Cyclic nucleotide-binding domain,IPR011991:Winged helix-turn-helix DNA-binding domain,IPR012318:Helix-turn-helix motif, Crp-type,IPR014710:RmlC-like jelly roll fold,IPR018490:Cyclic nucleotide-binding-like,
DR_1665	hypothetical protein(DR_1665)			GO:0016021~integral component of membrane,
DR_1673	oxidoreductase(DR_1673)				GO:0016491~oxidoreductase activity,	IPR006076:FAD dependent oxidoreductase,IPR023753:Pyridine nucleotide-disulphide oxidoreductase, FAD/NAD(P)-binding domain,
DR_1677	hypothetical protein(DR_1677)
DR_1682	hypothetical protein(DR_1682)
DR_1683	transcriptional regulator(DR_1683)				GO:0010181~FMN binding,GO:0016491~oxidoreductase activity,	IPR007396:Transcriptional regulator PAI 2-type,IPR012349:FMN-binding split barrel,
DR_1687	glutamyl-tRNA synthetase-like protein(DR_1687)		GO:0006400~tRNA modification,GO:0006424~glutamyl-tRNA aminoacylation,	GO:0005829~cytosol,	GO:0003723~RNA binding,GO:0004818~glutamate-tRNA ligase activity,GO:0005524~ATP binding,GO:0008270~zinc ion binding,	IPR000924:Glutamyl/glutaminyl-tRNA synthetase, class Ib,IPR001412:Aminoacyl-tRNA synthetase, class I, conserved site,IPR014729:Rossmann-like alpha/beta/alpha sandwich fold,IPR020058:Glutamyl/glutaminyl-tRNA synthetase, class Ib, catalytic domain,IPR022380:Glutamyl-Q tRNA(Asp) synthetase,	dra00860:Porphyrin and chlorophyll metabolism,dra00970:Aminoacyl-tRNA biosynthesis,dra01100:Metabolic pathways,dra01110:Biosynthesis of secondary metabolites,
DR_1688	hypothetical protein(DR_1688)					IPR011044:Quinoprotein amine dehydrogenase, beta chain-like,IPR015943:WD40/YVTN repeat-like-containing domain,
DR_1694	hypothetical protein(DR_1694)	General function prediction only,	GO:0006364~rRNA processing,	GO:0005737~cytoplasm,	GO:0008168~methyltransferase activity,	IPR015947:PUA-like domain,IPR019614:S-adenosylmethionine-dependent methyltransferase,
DR_1695	lactoylglutathione lyase-like protein(DR_1695)				GO:0016829~lyase activity,	IPR004360:Glyoxalase/fosfomycin resistance/dioxygenase domain,
DR_1697	hypothetical protein(DR_1697)
DR_1699	hypothetical protein(DR_1699)
DR_1701	2-hydroxyacid dehydrogenase(DR_1701)	Amino acid transport and metabolism,		GO:0005829~cytosol,	GO:0016618~hydroxypyruvate reductase activity,GO:0030267~glyoxylate reductase (NADP) activity,GO:0051287~NAD binding,	IPR006140:D-isomer specific 2-hydroxyacid dehydrogenase, NAD-binding,IPR016040:NAD(P)-binding domain,
DR_1702	kanamycin resistance protein-like protein(DR_1702)	Translation, ribosomal structure and biogenesis,	GO:0006474~N-terminal protein amino acid acetylation,		GO:0008080~N-acetyltransferase activity,	IPR000182:GNAT domain,IPR016181:Acyl-CoA N-acyltransferase,
DR_1703	3'(2'),5'-bisphosphate nucleotidase CysQ(DR_1703)		GO:0000103~sulfate assimilation,GO:0046854~phosphatidylinositol phosphorylation,	GO:0005737~cytoplasm,	GO:0000287~magnesium ion binding,GO:0008441~3'(2'),5'-bisphosphate nucleotidase activity,	IPR000760:Inositol monophosphatase,IPR020550:Inositol monophosphatase, conserved site,IPR020583:Inositol monophosphatase, metal-binding site,	dra00521:Streptomycin biosynthesis,dra00562:Inositol phosphate metabolism,dra01100:Metabolic pathways,
DR_1723	cytochrome P450(DR_1723)	Secondary metabolites biosynthesis, transport, and catabolism,	GO:0016125~sterol metabolic process,	GO:0005886~plasma membrane,	GO:0004497~monooxygenase activity,GO:0005506~iron ion binding,GO:0016705~oxidoreductase activity, acting on paired donors, with incorporation or reduction of molecular oxygen,GO:0020037~heme binding,	IPR001128:Cytochrome P450,IPR002403:Cytochrome P450, E-class, group IV,IPR017972:Cytochrome P450, conserved site,
DR_1724	hypothetical protein(DR_1724)				GO:0016491~oxidoreductase activity,	IPR001613:Flavin amine oxidase,IPR002937:Amine oxidase,IPR023753:Pyridine nucleotide-disulphide oxidoreductase, FAD/NAD(P)-binding domain,
DR_1732	glycolate oxidase subunit GlcE(DR_1732)				GO:0016614~oxidoreductase activity, acting on CH-OH group of donors,GO:0050660~flavin adenine dinucleotide binding,	IPR006094:FAD linked oxidase, N-terminal,IPR016166:FAD-binding, type 2,IPR016169:CO dehydrogenase flavoprotein-like, FAD-binding, subdomain 2,
DR_1733	hypothetical protein(DR_1733)			GO:0030288~outer membrane-bounded periplasmic space,		IPR005534:Curli production assembly/transport component CsgG,
DR_1734	hypothetical protein(DR_1734)
DR_1735	hypothetical protein(DR_1735)
DR_1737	signal peptidase I(DR_1737)		GO:0006465~signal peptide processing,	GO:0005887~integral component of plasma membrane,	GO:0004252~serine-type endopeptidase activity,	IPR000223:Peptidase S26A, signal peptidase I,IPR015927:Peptidase S24/S26A/S26B/S26C,IPR019533:Peptidase S26,IPR019756:Peptidase S26A, signal peptidase I, serine active site,IPR019757:Peptidase S26A, signal peptidase I, lysine active site,	dra03060:Protein export,
DR_1738	hypothetical protein(DR_1738)
DR_1739	hypothetical protein(DR_1739)					IPR005149:Transcription regulator PadR N-terminal,IPR011991:Winged helix-turn-helix DNA-binding domain,
DR_1740	hypothetical protein(DR_1740)					IPR007847:Cysteine-rich Deinococcus radiodurans, N-terminal,IPR025394:Protein of unknown function DUF4127,
DR_1743	fosmidomycin resistance protein(DR_1743)		GO:0055085~transmembrane transport,	GO:0016021~integral component of membrane,	GO:0005215~transporter activity,	IPR005829:Sugar transporter, conserved site,IPR011701:Major facilitator superfamily,IPR020846:Major facilitator superfamily domain,
DR_1751	DNA polymerase-like protein(DR_1751)					IPR005122:Uracil-DNA glycosylase-like,IPR005273:Uracil-DNA glycosylase, family 4 domain,
DR_1756	periplasmic serine protease Do(DR_1756)				GO:0004252~serine-type endopeptidase activity,	IPR001478:PDZ domain,IPR001940:Peptidase S1C,IPR009003:Trypsin-like cysteine/serine peptidase domain,
DR_1760	resolvase(DR_1760)
DR_1763	hypothetical protein(DR_1763)
DR_1769	serine/threonine protein kinase-like protein(DR_1769)	Function unknown,				IPR002372:Pyrrolo-quinoline quinone repeat,IPR011047:Quinonprotein alcohol dehydrogenase-like superfamily,IPR018391:Pyrrolo-quinoline quinone beta-propeller repeat,IPR027295:Quinonprotein alcohol dehydrogenase-like domain,
DR_1773	hypothetical protein(DR_1773)					IPR004830:Leucine rich repeat variant,IPR011989:Armadillo-like helical,IPR016024:Armadillo-type fold,IPR019285:Protein of unknown function DUF2336,
DR_1774	hypothetical protein(DR_1774)
DR_1791	anthranilate synthase component I(DR_1791)		GO:0000162~tryptophan biosynthetic process,	GO:0005950~anthranilate synthase complex,	GO:0004049~anthranilate synthase activity,	IPR005256:Anthranilate synthase component I, PabB-like,IPR005801:ADC synthase,IPR006805:Anthranilate synthase component I, N-terminal,IPR015890:Chorismate binding, C-terminal,IPR019999:Anthranilate synthase component I,	dra00400:Phenylalanine, tyrosine and tryptophan biosynthesis,dra01100:Metabolic pathways,dra01110:Biosynthesis of secondary metabolites,dra01230:Biosynthesis of amino acids,
DR_1792	hypothetical protein(DR_1792)	Function unknown,
DR_1793	hypothetical protein(DR_1793)					IPR006311:Twin-arginine translocation pathway, signal sequence,IPR014469:Protein of unknown function DUF2271,IPR019546:Twin-arginine translocation pathway, signal sequence, bacterial/archaeal,
DR_1794	nosX protein(DR_1794)		GO:0017013~protein flavinylation,		GO:0016740~transferase activity,GO:0046872~metal ion binding,	IPR003374:ApbE family,IPR024932:Thiamine biosynthesis lipoprotein ApbE,
DR_1805	hypothetical protein(DR_1805)		GO:0005975~carbohydrate metabolic process,			IPR017853:Glycoside hydrolase, superfamily,
DR_1807	hypothetical protein(DR_1807)					IPR008201:Protein of unknown function DUF86,
DR_1820	hypothetical protein(DR_1820)
DR_1829	hypothetical protein(DR_1829)			GO:0016021~integral component of membrane,	GO:0004871~signal transducer activity,	IPR003660:HAMP linker domain,
DR_1830	hypothetical protein(DR_1830)
DR_1833	hypothetical protein(DR_1833)
DR_1843	peptide ABC transporter putative(DR_1843)					IPR007035:Peptidase M55, D-aminopeptidase,IPR027476:D-aminopeptidase, N-terminal,
DR_1845	hypothetical protein(DR_1845)
DR_1847	hypothetical protein(DR_1847)
DR_1852	hypothetical protein(DR_1852)		GO:0005975~carbohydrate metabolic process,		GO:0004347~glucose-6-phosphate isomerase activity,GO:0004476~mannose-6-phosphate isomerase activity,	IPR019490:Bifunctional glucose-6-phosphate/mannose-6-phosphate isomerase, C-terminal,
DR_1853	hypothetical protein(DR_1853)
DR_1855	competence protein ComEA-like protein(DR_1855)					IPR010994:RuvA domain 2-like,
DR_1859	hypothetical protein(DR_1859)
DR_1860	hypothetical protein(DR_1860)					IPR025497:Domain of unknown function DUF4388,
DR_1861	hypothetical protein(DR_1861)		GO:0051304~chromosome separation,			IPR005234:Chromosome segregation/condensation protein ScpB, prokaryote,IPR011991:Winged helix-turn-helix DNA-binding domain,
DR_1862	SUA5-like protein(DR_1862)		GO:0002949~tRNA threonylcarbamoyladenosine modification,GO:0006450~regulation of translational fidelity,	GO:0005737~cytoplasm,	GO:0000049~tRNA binding,GO:0003725~double-stranded RNA binding,GO:0016779~nucleotidyltransferase activity,	IPR006070:YrdC-like domain,IPR017945:DHBP synthase RibB-like alpha/beta domain,
DR_1869	polyferredoxin(DR_1869)					IPR017896:4Fe-4S ferredoxin-type, iron-sulpur binding domain,IPR017900:4Fe-4S ferredoxin, iron-sulphur binding, conserved site,
DR_1874	GMP synthase(guaA)		GO:0006177~GMP biosynthetic process,GO:0006541~glutamine metabolic process,	GO:0005829~cytosol,	GO:0003921~GMP synthase activity,GO:0003922~GMP synthase (glutamine-hydrolyzing) activity,GO:0005524~ATP binding,GO:0016462~pyrophosphatase activity,	IPR001674:GMP synthase, C-terminal,IPR004739:GMP synthase, N-terminal,IPR014729:Rossmann-like alpha/beta/alpha sandwich fold,IPR017926:Glutamine amidotransferase,IPR022310:NAD/GMP synthase,IPR022955:GMP synthase,IPR025777:GMP synthetase ATP pyrophosphatase domain,	dra00230:Purine metabolism,dra01100:Metabolic pathways,
DR_1875	hypothetical protein(DR_1875)	Function unknown,		GO:0016021~integral component of membrane,
DR_1880	hemolysin(DR_1880)		GO:0019835~cytolysis,	GO:0016021~integral component of membrane,		IPR004254:Hly-III-related,IPR005744:HylII,
DR_1882	hypothetical protein(DR_1882)
DR_1884	transcriptional regulator(DR_1884)	Transcription,	GO:0006351~transcription, DNA-templated,GO:0006355~regulation of transcription, DNA-templated,		GO:0003677~DNA binding,	IPR000843:Transcription regulator HTH, LacI,IPR010982:Lambda repressor-like, DNA-binding domain,
DR_1887	hypothetical protein(DR_1887)			GO:0016021~integral component of membrane,		IPR019108:Cytochrome c oxidase caa3-type, assembly factor CtaG-related,
DR_1892	dephospho-CoA kinase(coaE)	Coenzyme metabolism,	GO:0015937~coenzyme A biosynthetic process,	GO:0005737~cytoplasm,	GO:0004140~dephospho-CoA kinase activity,GO:0005524~ATP binding,	IPR001977:Dephospho-CoA kinase,IPR027417:P-loop containing nucleoside triphosphate hydrolase,	dra00770:Pantothenate and CoA biosynthesis,dra01100:Metabolic pathways,
DR_1898	recombination factor protein RarA(DR_1898)		GO:0006260~DNA replication,		GO:0003677~DNA binding,GO:0005524~ATP binding,	IPR003593:AAA+ ATPase domain,IPR003959:ATPase, AAA-type, core,IPR008921:DNA polymerase III, clamp loader complex, gamma/delta/delta subunit, C-terminal,IPR021886:MgsA AAA+ ATPase C-terminal,IPR027417:P-loop containing nucleoside triphosphate hydrolase,
DR_1920	hypothetical protein(DR_1920)
DR_1931	hypothetical protein(DR_1931)				GO:0016787~hydrolase activity,	IPR000073:Alpha/beta hydrolase fold-1,IPR022742:Alpha/beta hydrolase, N-terminal,
DR_1934	hypothetical protein(DR_1934)			GO:0016021~integral component of membrane,
DR_1965	hypothetical protein(DR_1965)		GO:0016311~dephosphorylation,		GO:0016791~phosphatase activity,	IPR006439:HAD-superfamily hydrolase, subfamily IA, variant 1,IPR006549:HAD-superfamily hydrolase, subfamily IIIA,IPR010021:HAD-superfamily phosphatase, subfamily IIIA,IPR023214:HAD-like domain,
DR_1971	hypothetical protein(DR_1971)			GO:0005887~integral component of plasma membrane,	GO:0022891~substrate-specific transmembrane transporter activity,	IPR011701:Major facilitator superfamily,IPR020846:Major facilitator superfamily domain,
DR_1989	hypothetical protein(DR_1989)					IPR021710:Protein of unknown function DUF3293,
DR_1991	hypothetical protein(DR_1991)		GO:0001522~pseudouridine synthesis,GO:0031119~tRNA pseudouridine synthesis,		GO:0003723~RNA binding,GO:0009982~pseudouridine synthase activity,	IPR001656:Pseudouridine synthase, TruD,IPR011760:Pseudouridine synthase, TruD, insertion domain,IPR020103:Pseudouridine synthase, catalytic domain,IPR020119:Pseudouridine synthase TruD, conserved site,
DR_1995	hypothetical protein(DR_1995)		GO:0071470~cellular response to osmotic stress,	GO:0016020~membrane,	GO:0008381~mechanically-gated ion channel activity,	IPR006685:Mechanosensitive ion channel MscS,IPR010920:Like-Sm (LSM) domain,IPR011014:Mechanosensitive ion channel MscS, transmembrane-2,IPR011066:Mechanosensitive ion channel MscS, C-terminal,
DR_2006	hypothetical protein(DR_2006)				GO:0046872~metal ion binding,	IPR024219:Protein of unknown function DUF3809,
DR_2011	tRNA (guanine-N(1)-)-methyltransferase(trmD)			GO:0005737~cytoplasm,	GO:0008685~2-C-methyl-D-erythritol 2,4-cyclodiphosphate synthase activity,GO:0052906~tRNA (guanine(37)-N(1))-methyltransferase activity,	IPR002649:tRNA (guanine-N1-)-methyltransferase, bacteria,IPR016009:tRNA (guanine-N1-)-methyltransferase,IPR023148:tRNA (guanine-N1-)-methyltransferase, C-terminal,
DR_2012	hypothetical protein(DR_2012)				GO:0016747~transferase activity, transferring acyl groups other than amino-acyl groups,	IPR002656:Acyltransferase 3,
DR_2017	ArgE/DapE/Acy1 family protein(DR_2017)		GO:0043171~peptide catabolic process,		GO:0008270~zinc ion binding,GO:0070573~metallodipeptidase activity,	IPR002933:Peptidase M20,IPR011650:Peptidase M20, dimerisation domain,
DR_2018	hypothetical protein(DR_2018)			GO:0016021~integral component of membrane,
DR_2026	phosphoribosylglycinamide formyltransferase(DR_2026)		GO:0006189~'de novo' IMP biosynthetic process,		GO:0004644~phosphoribosylglycinamide formyltransferase activity,	IPR001555:Phosphoribosylglycinamide formyltransferase, active site,IPR002376:Formyl transferase, N-terminal,IPR004607:Phosphoribosylglycinamide formyltransferase,	dra00230:Purine metabolism,dra00670:One carbon pool by folate,dra01100:Metabolic pathways,dra01110:Biosynthesis of secondary metabolites,dra01130:Biosynthesis of antibiotics,
DR_2027	hypothetical protein(DR_2027)
DR_2037	hypothetical protein(DR_2037)
DR_2038	hypothetical protein(DR_2038)
DR_2055	oligoendopeptidase F(DR_2055)		GO:0006518~peptide metabolic process,	GO:0005829~cytosol,	GO:0004222~metalloendopeptidase activity,	IPR001567:Peptidase M3A/M3B,IPR024079:Metallopeptidase, catalytic domain,
DR_2062	WD repeat-containing protein(DR_2062)					IPR001680:WD40 repeat,IPR011047:Quinonprotein alcohol dehydrogenase-like superfamily,IPR015943:WD40/YVTN repeat-like-containing domain,IPR017986:WD40-repeat-containing domain,IPR019775:WD40 repeat, conserved site,
DR_2064	hypothetical protein(DR_2064)			GO:0016021~integral component of membrane,
DR_2065	prepilin peptidase, type IV(DR_2065)	Cell motility and secretion / Posttranslational modification, protein turnover, chaperones / Intracellular trafficking and secretion,		GO:0016020~membrane,	GO:0004190~aspartic-type endopeptidase activity,	IPR000045:Prepilin type IV endopeptidase, peptidase domain,IPR010627:Peptidase A24A, N-terminal,
DR_2072	hypothetical protein(DR_2072)					IPR009351:Protein of unknown function DUF1006,
DR_2091	chalcone synthase(DR_2091)	Secondary metabolites biosynthesis, transport, and catabolism,	GO:0009058~biosynthetic process,		GO:0016747~transferase activity, transferring acyl groups other than amino-acyl groups,	IPR001099:Chalcone/stilbene synthase, N-terminal,IPR011141:Polyketide synthase, type III,IPR012328:Chalcone/stilbene synthase, C-terminal,IPR016039:Thiolase-like,IPR018088:Chalcone/stilbene synthase, active site,
DR_2133	hypothetical protein(DR_2133)	Function unknown,	GO:0015031~protein transport,	GO:0016021~integral component of membrane,		IPR021435:Protein of unknown function DUF3084,
DR_2136	hypothetical protein(DR_2136)
DR_2139	hypothetical protein(DR_2139)					IPR027417:P-loop containing nucleoside triphosphate hydrolase,
DR_2146	hypothetical protein(DR_2146)
DR_2152	50S ribosomal protein L34(rpmH)		GO:0006412~translation,	GO:0005840~ribosome,	GO:0003735~structural constituent of ribosome,GO:0019843~rRNA binding,	IPR000271:Ribosomal protein L34,IPR020939:Ribosomal protein L34, conserved site,	dra03010:Ribosome,
DR_2158	hypothetical protein(DR_2158)
DR_2159	hypothetical protein(DR_2159)					IPR002477:Peptidoglycan binding-like,
DR_2170	hypothetical protein(DR_2170)
DR_2183	hypothetical protein(DR_2183)
DR_2192	ABC transporter ATP-binding protein(DR_2192)	Defense mechanisms,			GO:0005524~ATP binding,GO:0016887~ATPase activity,	IPR003439:ABC transporter-like,IPR003593:AAA+ ATPase domain,IPR017871:ABC transporter, conserved site,IPR027417:P-loop containing nucleoside triphosphate hydrolase,	dra02010:ABC transporters,
DR_2202	UDP-glucose 4-epimerase(DR_2202)	Cell envelope biogenesis, outer membrane,	GO:0006012~galactose metabolic process,		GO:0003978~UDP-glucose 4-epimerase activity,GO:0050662~coenzyme binding,	IPR001509:NAD-dependent epimerase/dehydratase,IPR005886:UDP-glucose 4-epimerase GalE,IPR016040:NAD(P)-binding domain,	dra00052:Galactose metabolism,dra00520:Amino sugar and nucleotide sugar metabolism,dra01100:Metabolic pathways,
DR_2205	hypothetical protein(DR_2205)	Function unknown,		GO:0016021~integral component of membrane,
DR_2210	hypothetical protein(DR_2210)			GO:0042597~periplasmic space,	GO:0004553~hydrolase activity, hydrolyzing O-glycosyl compounds,	IPR009739:Protein of unknown function DUF1311,
DR_2214	hypothetical protein(DR_2214)					IPR011214:Uncharacterised conserved protein UCP020967,IPR022537:Domain of unknown function DUF3706,
DR_2218	hypothetical protein(DR_2218)					IPR011215:Protein of unknown function DUF2983,
DR_2231	hypothetical protein(DR_2231)				GO:0046872~metal ion binding,GO:0047429~nucleoside-triphosphate diphosphatase activity,	IPR021130:Phosphoribosyl-ATP pyrophosphohydrolase-like,IPR023292:NTP pyrophosphohydrolase-like domain,
DR_2236	hypothetical protein(DR_2236)
DR_2241	hypothetical protein(DR_2241)	Inorganic ion transport and metabolism,	GO:0009236~cobalamin biosynthetic process,	GO:0005840~ribosome,	GO:0016852~sirohydrochlorin cobaltochelatase activity,GO:0046872~metal ion binding,GO:0051539~4 iron, 4 sulfur cluster binding,	IPR002762:Cobalamin (vitamin B12) biosynthesis CbiX,IPR012374:Co/Fe-chelatase, CbiX-related,
DR_2244	sensory transduction histidine kinase(DR_2244)			GO:0005622~intracellular,	GO:0000155~phosphorelay sensor kinase activity,GO:0005524~ATP binding,	IPR000700:PAS-associated, C-terminal,IPR003594:Histidine kinase-like ATPase, ATP-binding domain,IPR003661:Signal transduction histidine kinase, subgroup 1, dimerisation/phosphoacceptor domain,IPR004358:Signal transduction histidine kinase-related protein, C-terminal,IPR005467:Signal transduction histidine kinase, core,
DR_2246	hypothetical protein(DR_2246)
DR_2247	hypothetical protein(DR_2247)					IPR010419:Carbon monoxide dehydrogenase subunit G,IPR023393:START-like domain,
DR_2248	dipeptidyl peptidase IV-like protein(DR_2248)			GO:0016021~integral component of membrane,	GO:0008236~serine-type peptidase activity,	IPR001375:Peptidase S9, prolyl oligopeptidase, catalytic domain,
DR_2249	protein serine-threonine phosphatase(DR_2249)		GO:0006470~protein dephosphorylation,		GO:0008138~protein tyrosine/serine/threonine phosphatase activity,	IPR004843:Metallophosphoesterase domain,IPR006186:Serine/threonine-specific protein phosphatase/bis(5-nucleosyl)-tetraphosphatase,IPR027417:P-loop containing nucleoside triphosphate hydrolase,
DR_2255	hypothetical protein(DR_2255)				GO:0008080~N-acetyltransferase activity,	IPR000182:GNAT domain,IPR016181:Acyl-CoA N-acyltransferase,
DR_2265	hypothetical protein(DR_2265)
DR_2267	DNA modification methyltransferase-like protein(DR_2267)	Defense mechanisms,	GO:0006306~DNA methylation,		GO:0003677~DNA binding,GO:0008170~N-methyltransferase activity,	IPR002052:DNA methylase, N-6 adenine-specific, conserved site,IPR003356:DNA methylase, adenine-specific,
DR_2268	class I aminotransferase(DR_2268)		GO:0009058~biosynthetic process,		GO:0008483~transaminase activity,GO:0030170~pyridoxal phosphate binding,	IPR004839:Aminotransferase, class I/classII,IPR015421:Pyridoxal phosphate-dependent transferase, major region, subdomain 1,IPR015422:Pyridoxal phosphate-dependent transferase, major region, subdomain 2,IPR015424:Pyridoxal phosphate-dependent transferase,
DR_2271	hypothetical protein(DR_2271)					IPR011990:Tetratricopeptide-like helical,IPR013026:Tetratricopeptide repeat-containing domain,IPR019734:Tetratricopeptide repeat,
DR_2280	uracil permease(DR_2280)		GO:0055085~transmembrane transport,	GO:0016021~integral component of membrane,	GO:0005215~transporter activity,	IPR006042:Xanthine/uracil permease,IPR006043:Xanthine/uracil/vitamin C permease,
DR_2285	A/G-specific adenine glycosylase(DR_2285)	DNA replication, recombination, and repair,	GO:0006284~base-excision repair,		GO:0019104~DNA N-glycosylase activity,GO:0051539~4 iron, 4 sulfur cluster binding,	IPR003265:HhH-GPD domain,IPR003651:Endonuclease III-like, iron-sulphur cluster loop motif,IPR004035:Endonuclease III, iron-sulphur binding site,IPR005760:A/G-specific adenine glycosylase MutY, bacterial form,IPR011257:DNA glycosylase,IPR015797:NUDIX hydrolase domain-like,IPR023170:Helix-turn-helix, base-excision DNA repair, C-terminal,	dra03410:Base excision repair,
DR_2299	GGDEF family protein(DR_2299)					IPR000160:GGDEF domain,IPR001633:Diguanylate phosphodiesterase, EAL domain,IPR011990:Tetratricopeptide-like helical,IPR019734:Tetratricopeptide repeat,
DR_2304	hypothetical protein(DR_2304)		GO:0055085~transmembrane transport,	GO:0016021~integral component of membrane,		IPR011701:Major facilitator superfamily,IPR020846:Major facilitator superfamily domain,
DR_2307	multidrug-efflux transporter putative(DR_2307)		GO:0055085~transmembrane transport,	GO:0016021~integral component of membrane,	GO:0005215~transporter activity,	IPR001958:Tetracycline resistance protein, TetA/multidrug resistance protein MdtG,IPR011701:Major facilitator superfamily,IPR020846:Major facilitator superfamily domain,
DR_2311	hypothetical protein(DR_2311)		GO:0046113~nucleobase catabolic process,		GO:0004730~pseudouridylate synthase activity,GO:0016798~hydrolase activity, acting on glycosyl bonds,GO:0046872~metal ion binding,	IPR007342:Pseudouridine-5'-phosphate glycosidase,	dra00240:Pyrimidine metabolism,
DR_2313	hypothetical protein(DR_2313)
DR_2315	hypothetical protein(DR_2315)		GO:0006810~transport,
DR_2316	ABC transporter ATP-binding protein(DR_2316)	Defense mechanisms,			GO:0005524~ATP binding,GO:0016887~ATPase activity,	IPR003439:ABC transporter-like,IPR003593:AAA+ ATPase domain,IPR027417:P-loop containing nucleoside triphosphate hydrolase,
DR_2328	sensor histidine kinase(DR_2328)			GO:0005622~intracellular,GO:0016021~integral component of membrane,	GO:0000155~phosphorelay sensor kinase activity,	IPR003594:Histidine kinase-like ATPase, ATP-binding domain,IPR003660:HAMP linker domain,IPR003661:Signal transduction histidine kinase, subgroup 1, dimerisation/phosphoacceptor domain,IPR004358:Signal transduction histidine kinase-related protein, C-terminal,IPR005467:Signal transduction histidine kinase, core,
DR_2333	NADH oxidase-like protein(DR_2333)		GO:0055114~oxidation-reduction process,	GO:0005622~intracellular,	GO:0003959~NADPH dehydrogenase activity,GO:0010181~FMN binding,	IPR001155:NADH:flavin oxidoreductase/NADH oxidase, N-terminal,IPR013785:Aldolase-type TIM barrel,
DR_2337	hypothetical protein(DR_2337)
DR_2346	class II aminotransferase(DR_2346)		GO:0009058~biosynthetic process,		GO:0008483~transaminase activity,GO:0030170~pyridoxal phosphate binding,	IPR001917:Aminotransferase, class-II, pyridoxal-phosphate binding site,IPR004839:Aminotransferase, class I/classII,IPR010962:Pyridoxal phosphate-dependent acyltransferase, putative,IPR015421:Pyridoxal phosphate-dependent transferase, major region, subdomain 1,IPR015422:Pyridoxal phosphate-dependent transferase, major region, subdomain 2,IPR015424:Pyridoxal phosphate-dependent transferase,	dra00260:Glycine, serine and threonine metabolism,
DR_2351	hypothetical protein(DR_2351)		GO:0002949~tRNA threonylcarbamoyladenosine modification,			IPR003442:tRNA threonylcarbamoyl adenosine modification protein YjeE,IPR027417:P-loop containing nucleoside triphosphate hydrolase,
DR_2357	phenylalanyl-tRNA synthetase subunit beta(pheT)		GO:0006432~phenylalanyl-tRNA aminoacylation,GO:0008033~tRNA processing,	GO:0009328~phenylalanine-tRNA ligase complex,	GO:0000049~tRNA binding,GO:0000287~magnesium ion binding,GO:0004826~phenylalanine-tRNA ligase activity,GO:0005524~ATP binding,	IPR002547:tRNA-binding domain,IPR004532:Phenylalanine-tRNA ligase, class IIc, beta subunit, bacterial,IPR005121:Phenylalanine-tRNA ligase, beta subunit, ferrodoxin-fold anticodon-binding,IPR005146:B3/B4 tRNA-binding domain,IPR005147:tRNA synthetase, B5-domain,IPR009061:DNA binding domain, putative,IPR012340:Nucleic acid-binding, OB-fold,IPR020825:Phenylalanyl-tRNA synthetase, B3/B4,	dra00970:Aminoacyl-tRNA biosynthesis,
DR_2358	hypothetical protein(DR_2358)					IPR011990:Tetratricopeptide-like helical,
DR_2367	glutathione-regulated potassium-efflux system protein KefB(DR_2367)		GO:0006813~potassium ion transport,	GO:0016021~integral component of membrane,	GO:0015299~solute:proton antiporter activity,	IPR003148:Regulator of K+ conductance, N-terminal,IPR006153:Cation/H+ exchanger,IPR016040:NAD(P)-binding domain,
DR_2368	hypothetical protein(DR_2368)	Function unknown,		GO:0005886~plasma membrane,GO:0016021~integral component of membrane,		IPR005115:Uncharacterised domain UPF0126,
DR_2375	transcription elongation factor(DR_2375)		GO:0006351~transcription, DNA-templated,GO:0032784~regulation of DNA-templated transcription, elongation,		GO:0003677~DNA binding,GO:0003746~translation elongation factor activity,	IPR001437:Transcription elongation factor, GreA/GreB, C-terminal,IPR018151:Transcription elongation factor, GreA/GreB, conserved site,IPR022691:Transcription elongation factor, GreA/GreB, N-terminal,IPR023459:Transcription elongation factor GreA/GreB,
DR_2392	hypothetical protein(DR_2392)
DR_2393	hypothetical protein(DR_2393)			GO:0016021~integral component of membrane,		IPR000620:Drug/metabolite transporter,
DR_2394	N-acetylmuramoyl-L-alanine amidase(DR_2394)	Cell envelope biogenesis, outer membrane,	GO:0009253~peptidoglycan catabolic process,	GO:0030288~outer membrane-bounded periplasmic space,	GO:0008745~N-acetylmuramoyl-L-alanine amidase activity,	IPR002508:Cell wall hydrolase/autolysin, catalytic,	dra01503:Cationic antimicrobial peptide (CAMP) resistance,
DR_2395	Na+/H+ antiporter(DR_2395)	Inorganic ion transport and metabolism,		GO:0016021~integral component of membrane,	GO:0015299~solute:proton antiporter activity,	IPR006153:Cation/H+ exchanger,IPR018422:Cation/H+ exchanger, CPA1 family,
DR_2399	hypothetical protein(DR_2399)		GO:0098655~cation transmembrane transport,	GO:0005887~integral component of plasma membrane,	GO:0046873~metal ion transmembrane transporter activity,	IPR002523:Mg2+ transporter protein, CorA-like/Zinc transport protein ZntB,
DR_2400	hypothetical protein(DR_2400)					IPR007351:Protein of unknown function DUF419,
DR_2401	hypothetical protein(DR_2401)
DR_2402	hypothetical protein(DR_2402)
DR_2404	ABC transporter ATP-binding protein(DR_2404)	Defense mechanisms,		GO:0016021~integral component of membrane,	GO:0005524~ATP binding,GO:0034040~lipid-transporting ATPase activity,	IPR003439:ABC transporter-like,IPR003593:AAA+ ATPase domain,IPR011527:ABC transporter, transmembrane domain, type 1,IPR027417:P-loop containing nucleoside triphosphate hydrolase,
DR_2408	cobW protein(DR_2408)	General function prediction only,	GO:0009236~cobalamin biosynthetic process,			IPR003495:CobW/HypB/UreG domain,IPR011629:Cobalamin (vitamin B12) biosynthesis CobW-like, C-terminal,IPR012824:Cobalamin (vitamin B12) biosynthesis CobW,IPR027417:P-loop containing nucleoside triphosphate hydrolase,
DR_2411	hypothetical protein(DR_2411)
DR_2413	chromate transport protein(DR_2413)				GO:0015109~chromate transmembrane transporter activity,	IPR003370:Chromate transporter,IPR014047:Chromate transporter, long chain,
DR_2414	hypothetical protein(DR_2414)
DR_2423	carboxypeptidase(DR_2423)	Amino acid transport and metabolism,			GO:0004181~metallocarboxypeptidase activity,	IPR001333:Peptidase M32, carboxypeptidase Taq metallopeptidase,
DR_2428	bifunctional nicotinamide mononucleotide adenylyltransferase/ADP-ribose pyrophosphatase(DR_2428)		GO:0009058~biosynthetic process,		GO:0016787~hydrolase activity,	IPR000086:NUDIX hydrolase domain,IPR004821:Cytidyltransferase-like domain,IPR014729:Rossmann-like alpha/beta/alpha sandwich fold,IPR015797:NUDIX hydrolase domain-like,	dra00760:Nicotinate and nicotinamide metabolism,dra01100:Metabolic pathways,
DR_2430	hypothetical protein(DR_2430)	General function prediction only,		GO:0016021~integral component of membrane,		IPR005495:Permease YjgP/YjgQ, predicted,
DR_2444	HRDC family nucleic acid-binding protein(DR_2444)		GO:0044237~cellular metabolic process,	GO:0005622~intracellular,	GO:0000166~nucleotide binding,GO:0003676~nucleic acid binding,GO:0003824~catalytic activity,	IPR002121:HRDC domain,IPR010997:HRDC-like,IPR015424:Pyridoxal phosphate-dependent transferase,
DR_2447	undecaprenyl pyrophosphate synthase(DR_2447)		GO:0016094~polyprenol biosynthetic process,		GO:0000287~magnesium ion binding,GO:0002094~polyprenyltransferase activity,	IPR001441:Decaprenyl diphosphate synthase-like,IPR018520:Di-trans-poly-cis-decaprenylcistransferase-like, conserved site,	dra00900:Terpenoid backbone biosynthesis,
DR_2457	hypothetical protein(DR_2457)
DR_2469	ABC transporter ATP-binding protein(DR_2469)	Inorganic ion transport and metabolism,	GO:0006810~transport,	GO:0005886~plasma membrane,	GO:0005524~ATP binding,GO:0016887~ATPase activity,	IPR003439:ABC transporter-like,IPR003593:AAA+ ATPase domain,IPR017871:ABC transporter, conserved site,IPR027417:P-loop containing nucleoside triphosphate hydrolase,	dra02010:ABC transporters,
DR_2470	biotin synthase(DR_2470)			GO:0005886~plasma membrane,GO:0016021~integral component of membrane,	GO:0015225~biotin transporter activity,	IPR003784:BioY protein,	dra02010:ABC transporters,
DR_2473	cytochrome P450(DR_2473)	Secondary metabolites biosynthesis, transport, and catabolism,			GO:0005506~iron ion binding,GO:0016705~oxidoreductase activity, acting on paired donors, with incorporation or reduction of molecular oxygen,GO:0020037~heme binding,	IPR001128:Cytochrome P450,IPR002397:Cytochrome P450, B-class,IPR017972:Cytochrome P450, conserved site,
DR_2474	hypothetical protein(DR_2474)
DR_2476	hypothetical protein(DR_2476)			GO:0016021~integral component of membrane,
DR_2479	hypothetical protein(DR_2479)
DR_2480	acetyl-CoA acetyltransferase(DR_2480)		GO:0006635~fatty acid beta-oxidation,		GO:0003988~acetyl-CoA C-acyltransferase activity,	IPR002155:Thiolase,IPR016039:Thiolase-like,IPR020610:Thiolase, active site,IPR020613:Thiolase, conserved site,IPR020615:Thiolase, acyl-enzyme intermediate active site,IPR020616:Thiolase, N-terminal,IPR020617:Thiolase, C-terminal,	dra00071:Fatty acid degradation,dra00280:Valine, leucine and isoleucine degradation,dra00281:Geraniol degradation,dra00362:Benzoate degradation,dra00592:alpha-Linolenic acid metabolism,dra01100:Metabolic pathways,dra01110:Biosynthesis of secondary metabolites,dra01120:Microbial metabolism in diverse environments,dra01130:Biosynthesis of antibiotics,dra01212:Fatty acid metabolism,
DR_2481	hypothetical protein(DR_2481)
DR_2488	ABC transporter permease(DR_2488)	Inorganic ion transport and metabolism,	GO:0006810~transport,	GO:0005886~plasma membrane,GO:0016021~integral component of membrane,		IPR000515:Binding-protein-dependent transport systems inner membrane component,	dra02010:ABC transporters,
DR_2500	hypothetical protein(DR_2500)
DR_2501	transcriptional regulator, sugar-binding(DR_2501)	Transcription,	GO:0006355~regulation of transcription, DNA-templated,		GO:0003677~DNA binding,	IPR000843:Transcription regulator HTH, LacI,IPR010982:Lambda repressor-like, DNA-binding domain,
DR_2505	hypothetical protein(DR_2505)
DR_2515	zinc protease(DR_2515)	General function prediction only,	GO:0016485~protein processing,		GO:0004222~metalloendopeptidase activity,GO:0008270~zinc ion binding,	IPR001431:Peptidase M16, zinc-binding site,IPR007863:Peptidase M16, C-terminal domain,IPR011237:Peptidase M16 domain,IPR011249:Metalloenzyme, LuxS/M16 peptidase-like,IPR011765:Peptidase M16, N-terminal,
DR_2516	hypothetical protein(DR_2516)				GO:0003824~catalytic activity,GO:0046872~metal ion binding,	IPR007863:Peptidase M16, C-terminal domain,IPR011237:Peptidase M16 domain,IPR011249:Metalloenzyme, LuxS/M16 peptidase-like,
DR_2517	hypothetical protein(DR_2517)					IPR000601:PKD domain,
DR_2532	hypothetical protein(DR_2532)
DR_2533	hypothetical protein(DR_2533)
DR_2534	grpB protein(DR_2534)					IPR007344:Uncharacterised protein family UPF0157,
DR_2536	putative sulfite oxidase subunit YedY(DR_2536)		GO:0030091~protein repair,GO:0042128~nitrate assimilation,	GO:0031975~envelope,	GO:0016672~oxidoreductase activity, acting on a sulfur group of donors, quinone or similar compound as acceptor,GO:0043546~molybdopterin cofactor binding,GO:0046872~metal ion binding,	IPR000572:Oxidoreductase, molybdopterin-binding domain,IPR006311:Twin-arginine translocation pathway, signal sequence,IPR022867:Sulphoxide reductase catalytic subunit YedY,
DR_2538	cytochrome P450(DR_2538)	Secondary metabolites biosynthesis, transport, and catabolism,			GO:0005506~iron ion binding,GO:0016705~oxidoreductase activity, acting on paired donors, with incorporation or reduction of molecular oxygen,GO:0020037~heme binding,	IPR001128:Cytochrome P450,IPR002397:Cytochrome P450, B-class,
DR_2546	hypothetical protein(DR_2546)	General function prediction only,		GO:0016021~integral component of membrane,	GO:0004672~protein kinase activity,GO:0005524~ATP binding,	IPR000719:Protein kinase, catalytic domain,IPR011009:Protein kinase-like domain,IPR016960:Uncharacterised conserved protein UCP030823, kinase, HhH DNA-binding,
DR_2550	hypothetical protein(DR_2550)
DR_2559	hypothetical protein(DR_2559)
DR_2564	hypothetical protein(DR_2564)			GO:0005829~cytosol,	GO:0016791~phosphatase activity,	IPR013078:Histidine phosphatase superfamily, clade-1,	dra00010:Glycolysis / Gluconeogenesis,dra00260:Glycine, serine and threonine metabolism,dra00680:Methane metabolism,dra01100:Metabolic pathways,dra01110:Biosynthesis of secondary metabolites,dra01120:Microbial metabolism in diverse environments,dra01130:Biosynthesis of antibiotics,dra01200:Carbon metabolism,dra01230:Biosynthesis of amino acids,
DR_2569	hypothetical protein(DR_2569)
DR_2575	folyl-polyglutamate synthetase(folC)						dra00790:Folate biosynthesis,dra01100:Metabolic pathways,
DR_2587	hypothetical protein(DR_2587)	Lipid metabolism,	GO:0008152~metabolic process,	GO:0005886~plasma membrane,	GO:0016411~acylglycerol O-acyltransferase activity,GO:0042171~lysophosphatidic acid acyltransferase activity,	IPR002123:Phospholipid/glycerol acyltransferase,
DR_2598	hypothetical protein(DR_2598)					IPR001602:Uncharacterised protein family UPF0047,
DR_2600	hypothetical protein(DR_2600)					IPR014044:CAP domain,
DR_2603	3-octaprenyl-4-hydroxybenzoate carboxy-lyase(DR_2603)	Coenzyme metabolism,	GO:0051188~cofactor biosynthetic process,		GO:0004659~prenyltransferase activity,	IPR003382:Flavoprotein,IPR004507:Phenylacrylic acid decarboxylase,	dra00130:Ubiquinone and other terpenoid-quinone biosynthesis,dra01100:Metabolic pathways,dra01110:Biosynthesis of secondary metabolites,
DR_2607	molybdenum cofactor biosynthesis protein D/E(DR_2607)		GO:0006777~Mo-molybdopterin cofactor biosynthetic process,GO:0032324~molybdopterin cofactor biosynthetic process,	GO:0005829~cytosol,	GO:0000166~nucleotide binding,GO:0030366~molybdopterin synthase activity,	IPR003448:Molybdopterin biosynthesis MoaE,IPR003749:ThiamineS/Molybdopterin converting factor subunit 1,IPR010034:Molybdopterin converting factor, subunit 1,IPR012675:Beta-grasp domain,IPR016155:Molybdopterin synthase/thiamin biosynthesis sulphur carrier, beta-grasp,	dra00790:Folate biosynthesis,dra01100:Metabolic pathways,dra04122:Sulfur relay system,
DR_2608	hypothetical protein(DR_2608)					IPR025540:Fluoroacetyl-CoA thioesterase,
DR_2613	CbbY/CbbZ/GpH/YieH family hydrolase(DR_2613)			GO:0005829~cytosol,	GO:0000287~magnesium ion binding,GO:0003850~2-deoxyglucose-6-phosphatase activity,GO:0004346~glucose-6-phosphatase activity,	IPR006439:HAD-superfamily hydrolase, subfamily IA, variant 1,IPR023214:HAD-like domain,
DR_2614	hypothetical protein(DR_2614)					IPR007899:CHAD,
DR_2621	NAD(P)H-dependent glycerol-3-phosphate dehydrogenase(DR_2621)	Energy production and conversion,	GO:0005975~carbohydrate metabolic process,GO:0006650~glycerophospholipid metabolic process,GO:0008654~phospholipid biosynthetic process,GO:0046167~glycerol-3-phosphate biosynthetic process,GO:0046168~glycerol-3-phosphate catabolic process,	GO:0009331~glycerol-3-phosphate dehydrogenase complex,	GO:0004367~glycerol-3-phosphate dehydrogenase [NAD+] activity,GO:0036439~glycerol-3-phosphate dehydrogenase [NADP+] activity,GO:0047952~glycerol-3-phosphate dehydrogenase [NAD(P)+] activity,GO:0051287~NAD binding,	IPR006109:Glycerol-3-phosphate dehydrogenase, NAD-dependent, C-terminal,IPR006168:Glycerol-3-phosphate dehydrogenase, NAD-dependent,IPR008927:6-phosphogluconate dehydrogenase, C-terminal-like,IPR011128:Glycerol-3-phosphate dehydrogenase, NAD-dependent, N-terminal,IPR013328:Dehydrogenase, multihelical,IPR016040:NAD(P)-binding domain,	dra00564:Glycerophospholipid metabolism,dra01110:Biosynthesis of secondary metabolites,
DR_2624	hypothetical protein(DR_2624)					IPR021454:Protein of unknown function DUF3105,
DR_2625	hypothetical protein(DR_2625)	Function unknown,				IPR019994:Conserved hypothetical protein CHP03492,
DR_2626	carboxylesterase, type B(DR_2626)	Lipid metabolism,				IPR002018:Carboxylesterase, type B,IPR019819:Carboxylesterase type B, conserved site,IPR019826:Carboxylesterase type B, active site,
DR_2628	hypothetical protein(DR_2628)
DR_2633	OxrA-like protein(DR_2633)					IPR001646:Pentapeptide repeat,
DR_A0004	hypothetical protein(DR_A0004)					IPR025877:MobA-like NTP transferase domain,
DR_A0007	ABC transporter ATP-binding protein(DR_A0007)	Defense mechanisms,			GO:0005524~ATP binding,GO:0016887~ATPase activity,	IPR003439:ABC transporter-like,IPR003593:AAA+ ATPase domain,IPR017871:ABC transporter, conserved site,IPR027417:P-loop containing nucleoside triphosphate hydrolase,
DR_A0016	sulfate adenylyltransferase(sat)		GO:0000103~sulfate assimilation,GO:0070814~hydrogen sulfide biosynthetic process,		GO:0004781~sulfate adenylyltransferase (ATP) activity,GO:0005524~ATP binding,	IPR002650:Sulphate adenylyltransferase,IPR014729:Rossmann-like alpha/beta/alpha sandwich fold,IPR015947:PUA-like domain,IPR020792:Sulphate adenylyltransferase, subgroup,IPR024951:Sulphate adenylyltransferase catalytic domain,IPR025980:ATP-sulfurylase PUA-like domain,	dra00230:Purine metabolism,dra00261:Monobactam biosynthesis,dra00450:Selenocompound metabolism,dra00920:Sulfur metabolism,dra01100:Metabolic pathways,dra01120:Microbial metabolism in diverse environments,dra01130:Biosynthesis of antibiotics,
DR_A0017	hypothetical protein(DR_A0017)					IPR003736:Phenylacetic acid degradation-related domain,IPR006683:Thioesterase superfamily,
DR_A0023	hypothetical protein(DR_A0023)					IPR019079:Capsule synthesis protein, CapA,
DR_A0048	mannose-6-phosphate isomerase(DR_A0048)	Carbohydrate transport and metabolism,	GO:0005975~carbohydrate metabolic process,		GO:0004476~mannose-6-phosphate isomerase activity,GO:0008270~zinc ion binding,	IPR001250:Mannose-6-phosphate isomerase, type I,IPR011051:RmlC-like cupin domain,IPR014628:Mannose-6-phosphate isomerase, Firmicutes type, short form,IPR014710:RmlC-like jelly roll fold,	dra00051:Fructose and mannose metabolism,dra00520:Amino sugar and nucleotide sugar metabolism,dra01100:Metabolic pathways,dra01110:Biosynthesis of secondary metabolites,
DR_A0055	ribokinase(DR_A0055)	Carbohydrate transport and metabolism,	GO:0019303~D-ribose catabolic process,	GO:0005737~cytoplasm,	GO:0004747~ribokinase activity,GO:0005524~ATP binding,	IPR002139:Ribokinase,IPR011611:Carbohydrate kinase PfkB,IPR011877:Ribokinase, bacterial,	dra00030:Pentose phosphate pathway,
DR_A0062	acetyltransferase(DR_A0062)				GO:0008080~N-acetyltransferase activity,	IPR000182:GNAT domain,IPR016181:Acyl-CoA N-acyltransferase,
DR_A0075	transposase(DR_A0075)		GO:0015074~DNA integration,		GO:0003676~nucleic acid binding,	IPR001584:Integrase, catalytic core,IPR012337:Ribonuclease H-like domain,
DR_A0076	hypothetical protein(DR_A0076)					IPR003593:AAA+ ATPase domain,IPR027417:P-loop containing nucleoside triphosphate hydrolase,
DR_A0078	hypothetical protein(DR_A0078)	Transcription,				IPR011991:Winged helix-turn-helix DNA-binding domain,
DR_A0079	hypothetical protein(DR_A0079)
DR_A0081	hypothetical protein(DR_A0081)
DR_A0082	hypothetical protein(DR_A0082)
DR_A0085	hypothetical protein(DR_A0085)
DR_A0086	hypothetical protein(DR_A0086)
DR_A0088	hypothetical protein(DR_A0088)
DR_A0090	hypothetical protein(DR_A0090)
DR_A0091	hypothetical protein(DR_A0091)
DR_A0092	hypothetical protein(DR_A0092)			GO:0016021~integral component of membrane,
DR_A0094	hypothetical protein(DR_A0094)	General function prediction only,				IPR004921:Terminase, large subunit,IPR012036:Bacteriophage Mu, Gp28,
DR_A0101	hypothetical protein(DR_A0101)
DR_A0108	minor tail protein gp26-like protein(DR_A0108)	Function unknown,		GO:0016021~integral component of membrane,		IPR010090:Bacteriophage bIL285, Orf52, tail tape measure protein,
DR_A0109	hypothetical protein(DR_A0109)
DR_A0110	hypothetical protein(DR_A0110)
DR_A0111	hypothetical protein(DR_A0111)
DR_A0116	hypothetical protein(DR_A0116)			GO:0016021~integral component of membrane,
DR_A0117	glycohydrolase(DR_A0117)				GO:0016787~hydrolase activity,	IPR023346:Lysozyme-like domain,
DR_A0118	hypothetical protein(DR_A0118)			GO:0016021~integral component of membrane,
DR_A0119	hypothetical protein(DR_A0119)
DR_A0120	hypothetical protein(DR_A0120)	Energy production and conversion,		GO:0005829~cytosol,	GO:0016705~oxidoreductase activity, acting on paired donors, with incorporation or reduction of molecular oxygen,	IPR011251:Luciferase-like domain,IPR019949:Luciferase family oxidoreductase, group 1,
DR_A0124	hypothetical protein(DR_A0124)					IPR000979:Phosphodiesterase MJ0936,IPR011152:Phosphoesterase MJ0912,IPR024654:Calcineurin-like phosphoesterase superfamily domain,
DR_A0125	hypothetical protein(DR_A0125)	Function unknown,			GO:0008270~zinc ion binding,	IPR007527:Zinc finger, SWIM-type,
DR_A0126	aldehyde dehydrogenase(DR_A0126)				GO:0004029~aldehyde dehydrogenase (NAD) activity,	IPR015590:Aldehyde dehydrogenase domain,IPR016160:Aldehyde dehydrogenase, conserved site,IPR016161:Aldehyde/histidinol dehydrogenase,IPR016162:Aldehyde dehydrogenase, N-terminal,IPR016163:Aldehyde dehydrogenase, C-terminal,	dra00010:Glycolysis / Gluconeogenesis,dra00053:Ascorbate and aldarate metabolism,dra00071:Fatty acid degradation,dra00280:Valine, leucine and isoleucine degradation,dra00310:Lysine degradation,dra00330:Arginine and proline metabolism,dra00340:Histidine metabolism,dra00380:Tryptophan metabolism,dra00410:beta-Alanine metabolism,dra00561:Glycerolipid metabolism,dra00620:Pyruvate metabolism,dra00625:…
DR_A0129	hypothetical protein(DR_A0129)	Posttranslational modification, protein turnover, chaperones,				IPR003777:XdhC- CoxI,IPR027051:XdhC Rossmann domain,
DR_A0133	acyl-CoA dehydrogenase(DR_A0133)		GO:0033539~fatty acid beta-oxidation using acyl-CoA dehydrogenase,GO:0055088~lipid homeostasis,		GO:0000062~fatty-acyl-CoA binding,GO:0003995~acyl-CoA dehydrogenase activity,GO:0009055~electron carrier activity,GO:0050660~flavin adenine dinucleotide binding,GO:0052890~oxidoreductase activity, acting on the CH-CH group of donors, with a flavin as acceptor,	IPR009075:Acyl-CoA dehydrogenase/oxidase C-terminal,IPR009100:Acyl-CoA dehydrogenase/oxidase,IPR013786:Acyl-CoA dehydrogenase/oxidase, N-terminal,
DR_A0134	hypothetical protein(DR_A0134)		GO:0005975~carbohydrate metabolic process,			IPR013781:Glycoside hydrolase, catalytic domain,IPR017853:Glycoside hydrolase, superfamily,
DR_A0136	amino acid ABC transporter permease(DR_A0136)		GO:0031460~glycine betaine transport,	GO:0005886~plasma membrane,	GO:0005215~transporter activity,	IPR000515:Binding-protein-dependent transport systems inner membrane component,	dra02010:ABC transporters,
DR_A0137	amino acid ABC transporter ATP-binding protein(DR_A0137)	Amino acid transport and metabolism,			GO:0005524~ATP binding,GO:0016887~ATPase activity,	IPR003439:ABC transporter-like,IPR003593:AAA+ ATPase domain,IPR017871:ABC transporter, conserved site,IPR027417:P-loop containing nucleoside triphosphate hydrolase,	dra02010:ABC transporters,
DR_A0147	histidine ammonia-lyase(hutH)		GO:0019556~histidine catabolic process to glutamate and formamide,GO:0019557~histidine catabolic process to glutamate and formate,	GO:0005737~cytoplasm,	GO:0004397~histidine ammonia-lyase activity,	IPR001106:Aromatic amino acid lyase,IPR005921:Histidine ammonia-lyase,IPR008948:L-Aspartase-like,IPR022313:Phenylalanine/histidine ammonia-lyases, active site,IPR024083:Fumarase/histidase, N-terminal,	dra00340:Histidine metabolism,dra01100:Metabolic pathways,
DR_A0148	imidazolonepropionase(DR_A0148)	Secondary metabolites biosynthesis, transport, and catabolism,	GO:0019556~histidine catabolic process to glutamate and formamide,GO:0019557~histidine catabolic process to glutamate and formate,	GO:0005737~cytoplasm,	GO:0005506~iron ion binding,GO:0008270~zinc ion binding,GO:0050480~imidazolonepropionase activity,	IPR005920:Imidazolonepropionase,IPR006680:Amidohydrolase 1,IPR011059:Metal-dependent hydrolase, composite domain,	dra00340:Histidine metabolism,dra01100:Metabolic pathways,
DR_A0153	hypothetical protein(DR_A0153)
DR_A0155	integrase/recombinase(DR_A0155)		GO:0006310~DNA recombination,GO:0015074~DNA integration,		GO:0003677~DNA binding,	IPR002104:Integrase, catalytic,IPR004107:Integrase, SAM-like, N-terminal,IPR011010:DNA breaking-rejoining enzyme, catalytic core,IPR013762:Integrase-like, catalytic core,IPR023109:Integrase/recombinase, N-terminal,
DR_A0156	hypothetical protein(DR_A0156)		GO:0006355~regulation of transcription, DNA-templated,		GO:0003677~DNA binding,GO:0046872~metal ion binding,	IPR003735:Metal-sensitive transcriptional repressor,
DR_A0162	hypothetical protein(DR_A0162)					IPR007272:Sulphur transport domain,
DR_A0163	hypothetical protein(DR_A0163)					IPR007272:Sulphur transport domain,
DR_A0168	molybdenum ABC transporter permease(DR_A0168)			GO:0005886~plasma membrane,GO:0016021~integral component of membrane,	GO:0015098~molybdate ion transmembrane transporter activity,	IPR000515:Binding-protein-dependent transport systems inner membrane component,IPR006469:NifC-like ABC-type porter,IPR011867:Molybdate ABC transporter, permease protein,	dra02010:ABC transporters,
DR_A0172	thiazole synthase(thiG)		GO:0009228~thiamine biosynthetic process,GO:0009229~thiamine diphosphate biosynthetic process,	GO:0005737~cytoplasm,	GO:0016783~sulfurtransferase activity,	IPR008867:Thiazole biosynthesis,IPR013785:Aldolase-type TIM barrel,	dra00730:Thiamine metabolism,dra01100:Metabolic pathways,
DR_A0173	hypothetical protein(DR_A0173)					IPR003749:ThiamineS/Molybdopterin converting factor subunit 1,IPR010035:ThiS, thiamine-biosynthesis,IPR012675:Beta-grasp domain,IPR016155:Molybdopterin synthase/thiamin biosynthesis sulphur carrier, beta-grasp,	dra04122:Sulfur relay system,
DR_A0179	hypothetical protein(DR_A0179)					IPR003777:XdhC- CoxI,IPR014308:Xanthine dehydrogenase accessory protein XdhC,IPR027051:XdhC Rossmann domain,
DR_A0180	guanine deaminase(DR_A0180)		GO:0006147~guanine catabolic process,GO:0046098~guanine metabolic process,		GO:0008270~zinc ion binding,GO:0008892~guanine deaminase activity,	IPR006680:Amidohydrolase 1,IPR011059:Metal-dependent hydrolase, composite domain,IPR014311:Guanine deaminase,	dra00230:Purine metabolism,dra01100:Metabolic pathways,
DR_A0182	hypothetical protein(DR_A0182)	DNA replication, recombination, and repair,	GO:0006310~DNA recombination,GO:0015074~DNA integration,		GO:0003677~DNA binding,	IPR011010:DNA breaking-rejoining enzyme, catalytic core,IPR013762:Integrase-like, catalytic core,
DR_A0185	exopolyphosphatase(DR_A0185)	Nucleotide transport and metabolism / Inorganic ion transport and metabolism,	GO:0006793~phosphorus metabolic process,		GO:0016462~pyrophosphatase activity,	IPR003695:Ppx/GppA phosphatase,IPR006674:HD domain,	dra00230:Purine metabolism,
DR_A0188	excinuclease ABC subunit A(DR_A0188)	DNA replication, recombination, and repair,	GO:0006289~nucleotide-excision repair,	GO:0005737~cytoplasm,GO:0009380~excinuclease repair complex,	GO:0003677~DNA binding,GO:0005524~ATP binding,GO:0009381~excinuclease ABC activity,GO:0016887~ATPase activity,GO:0046872~metal ion binding,	IPR003439:ABC transporter-like,IPR004602:UvrABC system subunit A,IPR017871:ABC transporter, conserved site,IPR027417:P-loop containing nucleoside triphosphate hydrolase,	dra03420:Nucleotide excision repair,
DR_A0192	hypothetical protein(DR_A0192)
DR_A0194	hypothetical protein(DR_A0194)	General function prediction only,				IPR002575:Aminoglycoside phosphotransferase,IPR011009:Protein kinase-like domain,
DR_A0199	nodulation protein N-like protein(DR_A0199)					IPR002539:MaoC-like domain,
DR_A0207	hypothetical protein(DR_A0207)			GO:0030288~outer membrane-bounded periplasmic space,		IPR003790:Protein of unknown function DUF187,IPR017853:Glycoside hydrolase, superfamily,
DR_A0215	hypothetical protein(DR_A0215)
DR_A0217	hypothetical protein(DR_A0217)	Signal transduction mechanisms / Secondary metabolites biosynthesis, transport, and catabolism,				IPR025736:PucR C-terminal helix-turn-helix domain,
DR_A0223	4-hydroxyphenylacetate-3-hydroxylase(DR_A0223)		GO:0010124~phenylacetate catabolic process,		GO:0016627~oxidoreductase activity, acting on the CH-CH group of donors,GO:0016712~oxidoreductase activity, acting on paired donors, with incorporation or reduction of molecular oxygen, reduced flavin or flavoprotein as one donor, and incorporation of one atom of oxygen,GO:0050660~flavin adenine dinucleotide binding,	IPR004925:HpaB/PvcC/4-BUDH,IPR009075:Acyl-CoA dehydrogenase/oxidase C-terminal,IPR009100:Acyl-CoA dehydrogenase/oxidase,IPR012687:4-HPA 3-monooxygenase large component, Deinococcus-type,IPR024674:HpaB/PvcC/4-BUDH N-terminal,IPR024719:HpaB/PvcC/4-BUDH C-terminal,	dra00350:Tyrosine metabolism,dra01120:Microbial metabolism in diverse environments,dra01220:Degradation of aromatic compounds,
DR_A0224	homoprotocatechuate 2,3-dioxygenase(DR_A0224)		GO:0019439~aromatic compound catabolic process,		GO:0008198~ferrous iron binding,GO:0051213~dioxygenase activity,	IPR000486:Extradiol ring-cleavage dioxygenase, class I /II,IPR004360:Glyoxalase/fosfomycin resistance/dioxygenase domain,IPR011981:3,4-dihydroxyphenylacetate 2,3-dioxygenase HpaD,	dra00362:Benzoate degradation,dra00622:Xylene degradation,dra00643:Styrene degradation,dra01100:Metabolic pathways,dra01120:Microbial metabolism in diverse environments,dra01220:Degradation of aromatic compounds,
DR_A0234	hypothetical protein(DR_A0234)
DR_A0235	oxidoreductase iron-sulfur subunit(DR_A0235)	Energy production and conversion,			GO:0009055~electron carrier activity,GO:0016491~oxidoreductase activity,GO:0046872~metal ion binding,GO:0051537~2 iron, 2 sulfur cluster binding,	IPR001041:2Fe-2S ferredoxin-type domain,IPR002888:[2Fe-2S]-binding,IPR006058:2Fe-2S ferredoxin, iron-sulphur binding site,IPR012675:Beta-grasp domain,	dra00230:Purine metabolism,dra01100:Metabolic pathways,dra01120:Microbial metabolism in diverse environments,
DR_A0252	MerR family transcriptional regulator(DR_A0252)	Transcription,	GO:0006355~regulation of transcription, DNA-templated,		GO:0003677~DNA binding,	IPR000551:Transcription regulator HTH, MerR,IPR009061:DNA binding domain, putative,
DR_A0266	hypothetical protein(DR_A0266)				GO:0005524~ATP binding,GO:0016887~ATPase activity,	IPR003593:AAA+ ATPase domain,IPR011704:ATPase, dynein-related, AAA domain,IPR027417:P-loop containing nucleoside triphosphate hydrolase,
DR_A0267	hypothetical protein(DR_A0267)				GO:0008270~zinc ion binding,	IPR000962:Zinc finger, DksA/TraR C4-type,IPR003814:Formylmethanofuran dehydrogenase, subunit E domain,IPR018316:Tubulin/FtsZ, 2-layer sandwich domain,	dra00680:Methane metabolism,dra01100:Metabolic pathways,dra01120:Microbial metabolism in diverse environments,dra01200:Carbon metabolism,
DR_A0268	adenine deaminase-like protein(DR_A0268)
DR_A0273	bifunctional nicotinamide mononucleotide adenylyltransferase/ADP-ribose pyrophosphatase(DR_A0273)		GO:0009058~biosynthetic process,		GO:0003824~catalytic activity,	IPR004821:Cytidyltransferase-like domain,IPR014729:Rossmann-like alpha/beta/alpha sandwich fold,
DR_A0279	hypothetical protein(DR_A0279)			GO:0005886~plasma membrane,	GO:0022891~substrate-specific transmembrane transporter activity,	IPR003838:Permease FtsX-like,
DR_A0284	LamB/YcsF family protein(DR_A0284)		GO:0005975~carbohydrate metabolic process,		GO:0003824~catalytic activity,	IPR005501:Uncharacterised protein family UPF0271, LamB/YcsF,IPR011330:Glycoside hydrolase/deacetylase, beta/alpha-barrel,
DR_A0285	hypothetical protein(DR_A0285)					IPR003833:Allophanate hydrolase subunit 1,IPR010016:Sensor histidine kinase inhibitor, KipI family,IPR024946:Arginine repressor C-terminal-like domain,
DR_A0287	hypothetical protein(DR_A0287)				GO:0016757~transferase activity, transferring glycosyl groups,
DR_A0295	hypothetical protein(DR_A0295)
DR_A0296	hypothetical protein(DR_A0296)
DR_A0300	hypothetical protein(DR_A0300)
DR_A0303	hypothetical protein(DR_A0303)
DR_A0306	hypothetical protein(DR_A0306)			GO:0016021~integral component of membrane,
DR_A0311	urease accessory protein UreD(DR_A0311)		GO:0006807~nitrogen compound metabolic process,	GO:0005737~cytoplasm,	GO:0016151~nickel cation binding,	IPR002669:Urease accessory protein UreD,
DR_A0313	urease accessory protein UreF(DR_A0313)		GO:0006807~nitrogen compound metabolic process,	GO:0005737~cytoplasm,	GO:0016151~nickel cation binding,	IPR002639:Urease accessory protein UreF,
DR_A0314	urease accessory protein UreE(ureE)		GO:0006457~protein folding,GO:0006461~protein complex assembly,GO:0018307~enzyme active site formation,GO:0019627~urea metabolic process,	GO:0005737~cytoplasm,	GO:0016151~nickel cation binding,	IPR004029:UreE urease accessory, N-terminal,IPR007864:UreE urease accessory, C-terminal,IPR012406:Urease accessory protein UreE,
DR_A0317	urease accessory protein UreJ(DR_A0317)				GO:0005215~transporter activity,	IPR001958:Tetracycline resistance protein, TetA/multidrug resistance protein MdtG,IPR007038:Hydrogenase/Urease accessory protein HupE/UreJ protein,
DR_A0319	bifunctional urease subunit gamma/beta(DR_A0319)		GO:0043419~urea catabolic process,	GO:0005737~cytoplasm,	GO:0009039~urease activity,GO:0016151~nickel cation binding,	IPR002019:Urease, beta subunit,IPR002026:Urease, gamma/gamma-beta subunit,IPR008223:Urease, gamma-beta subunit,IPR012010:Urease, gamma subunit,	dra00220:Arginine biosynthesis,dra00230:Purine metabolism,dra01100:Metabolic pathways,dra01120:Microbial metabolism in diverse environments,
DR_A0320	urea/short-chain amide ABC transporter periplasmic urea/short-chain amide-binding protein(DR_A0320)	Amino acid transport and metabolism,				IPR017777:ABC transporter, urea, substrate-binding, UrtA,	dra02010:ABC transporters,
DR_A0321	urea/short-chain amide ABC transporter permease(DR_A0321)			GO:0016020~membrane,	GO:0005215~transporter activity,	IPR001851:ABC transporter, permease,IPR017779:ABC transporter, urea, permease protein, UrtB,	dra02010:ABC transporters,
DR_A0324	urea/short-chain amide ABC transporter ATP-binding protein(DR_A0324)	Amino acid transport and metabolism,			GO:0005524~ATP binding,GO:0016887~ATPase activity,	IPR003439:ABC transporter-like,IPR003593:AAA+ ATPase domain,IPR017780:ABC transporter, urea, ATP-binding protein, UrtE,IPR027417:P-loop containing nucleoside triphosphate hydrolase,	dra02010:ABC transporters,
DR_A0328	oxidoreductase(DR_A0328)	Coenzyme metabolism / Energy production and conversion,	GO:0044550~secondary metabolite biosynthetic process,		GO:0004497~monooxygenase activity,GO:0071949~FAD binding,	IPR002938:Monooxygenase, FAD-binding,IPR023753:Pyridine nucleotide-disulphide oxidoreductase, FAD/NAD(P)-binding domain,
DR_A0329	glycosyltransferase(DR_A0329)	Carbohydrate transport and metabolism / Signal transduction mechanisms,	GO:0008152~metabolic process,	GO:0043231~intracellular membrane-bounded organelle,	GO:0008194~UDP-glycosyltransferase activity,GO:0016758~transferase activity, transferring hexosyl groups,	IPR002213:UDP-glucuronosyl/UDP-glucosyltransferase,
DR_A0330	hypothetical protein(DR_A0330)		GO:0032049~cardiolipin biosynthetic process,	GO:0016020~membrane,	GO:0008808~cardiolipin synthase activity,	IPR001736:Phospholipase D/Transphosphatidylase,
DR_A0334	hypothetical protein(DR_A0334)				GO:0004722~protein serine/threonine phosphatase activity,	IPR001932:Protein phosphatase 2C (PP2C)-like,IPR011009:Protein kinase-like domain,IPR015655:Protein phosphatase 2C,
DR_A0349	ABC transporter ATP-binding protein(DR_A0349)			GO:0016021~integral component of membrane,	GO:0005524~ATP binding,GO:0042626~ATPase activity, coupled to transmembrane movement of substances,	IPR003439:ABC transporter-like,IPR003593:AAA+ ATPase domain,IPR011527:ABC transporter, transmembrane domain, type 1,IPR017871:ABC transporter, conserved site,IPR027417:P-loop containing nucleoside triphosphate hydrolase,	dra02010:ABC transporters,
DR_A0361	cation transporter putative(DR_A0361)		GO:0098655~cation transmembrane transport,	GO:0005887~integral component of plasma membrane,	GO:0046873~metal ion transmembrane transporter activity,	IPR002523:Mg2+ transporter protein, CorA-like/Zinc transport protein ZntB,
DR_A0363	P49 secreted protein(DR_A0363)	Secondary metabolites biosynthesis, transport, and catabolism,			GO:0016491~oxidoreductase activity,	IPR023753:Pyridine nucleotide-disulphide oxidoreductase, FAD/NAD(P)-binding domain,
DR_B0006	hypothetical protein(DR_B0006)
DR_B0014	hemin ABC transporter, periplasmic hemin-binding protein(DR_B0014)		GO:0006810~transport,	GO:0030288~outer membrane-bounded periplasmic space,	GO:0036094~small molecule binding,	IPR002491:ABC transporter periplasmic binding domain,	dra02010:ABC transporters,
DR_B0016	hemin importer ATP-binding subunit(hmuV)			GO:0043190~ATP-binding cassette (ABC) transporter complex,	GO:0005524~ATP binding,GO:0015439~heme-transporting ATPase activity,	IPR003439:ABC transporter-like,IPR003593:AAA+ ATPase domain,IPR015863:ABC transporter, hemin import, HmuV,IPR027417:P-loop containing nucleoside triphosphate hydrolase,	dra02010:ABC transporters,
DR_B0022	hypothetical protein(DR_B0022)					IPR011991:Winged helix-turn-helix DNA-binding domain,
DR_B0029	sensor histidine kinase/response regulator(DR_B0029)			GO:0005622~intracellular,	GO:0000155~phosphorelay sensor kinase activity,	IPR001789:Signal transduction response regulator, receiver domain,IPR003594:Histidine kinase-like ATPase, ATP-binding domain,IPR003661:Signal transduction histidine kinase, subgroup 1, dimerisation/phosphoacceptor domain,IPR004358:Signal transduction histidine kinase-related protein, C-terminal,IPR005467:Signal transduction histidine kinase, core,IPR011006:CheY-like superfamily,
DR_B0035	hypothetical protein(DR_B0035)					IPR011990:Tetratricopeptide-like helical,
DR_B0038	hypothetical protein(DR_B0038)
DR_B0043	integral membrane protein LmrP(DR_B0043)		GO:0055085~transmembrane transport,	GO:0016021~integral component of membrane,	GO:0005215~transporter activity,	IPR005829:Sugar transporter, conserved site,IPR011701:Major facilitator superfamily,IPR020846:Major facilitator superfamily domain,
DR_B0044	GGDEF family protein(DR_B0044)					IPR000160:GGDEF domain,IPR003018:GAF domain,
DR_B0048	hypothetical protein(DR_B0048)
DR_B0049	ABC transporter, ATP-binding protein(DR_B0049)				GO:0005524~ATP binding,GO:0016887~ATPase activity,	IPR003439:ABC transporter-like,IPR003593:AAA+ ATPase domain,IPR027417:P-loop containing nucleoside triphosphate hydrolase,
DR_B0050	hypothetical protein(DR_B0050)			GO:0016020~membrane,		IPR003838:Permease FtsX-like,
DR_B0061	hypothetical protein(DR_B0061)
DR_B0063	hypothetical protein(DR_B0063)	Cell motility and secretion / Intracellular trafficking and secretion,
DR_B0064	hypothetical protein(DR_B0064)
DR_B0065	hypothetical protein(DR_B0065)					IPR003343:Bacterial Ig-like, group 2,IPR008964:Invasin/intimin cell-adhesion,IPR022060:Protein of unknown function DUF3616,
DR_B0070	hypothetical protein(DR_B0070)					IPR027417:P-loop containing nucleoside triphosphate hydrolase,
DR_B0072	salicylate monooxygenase-related protein(DR_B0072)		GO:0044550~secondary metabolite biosynthetic process,		GO:0004497~monooxygenase activity,GO:0071949~FAD binding,	IPR002938:Monooxygenase, FAD-binding,IPR023753:Pyridine nucleotide-disulphide oxidoreductase, FAD/NAD(P)-binding domain,
DR_B0073	PTS system, fructose-specific IIBC component(DR_B0073)		GO:0009401~phosphoenolpyruvate-dependent sugar phosphotransferase system,	GO:0016021~integral component of membrane,	GO:0005351~sugar:proton symporter activity,GO:0022877~protein-N(PI)-phosphohistidine-fructose phosphotransferase system transporter activity,	IPR003353:Phosphotransferase system, fructose-specific IIB subunit,IPR003501:Phosphotransferase system, EIIB component, type 2/3,IPR006327:Phosphotransferase system, fructose IIC component,IPR013011:Phosphotransferase system, EIIB component, type 2,IPR013014:Phosphotransferase system, EIIC component, type 2,	dra00051:Fructose and mannose metabolism,dra01100:Metabolic pathways,dra01120:Microbial metabolism in diverse environments,
DR_B0074	1-phosphofructokinase(DR_B0074)	Carbohydrate transport and metabolism,			GO:0008662~1-phosphofructokinase activity,	IPR002173:Carbohydrate/puine kinase, PfkB, conserved site,IPR011611:Carbohydrate kinase PfkB,IPR017583:Tagatose/fructose phosphokinase,IPR022463:Fructose 1-phosphate kinase,	dra00051:Fructose and mannose metabolism,
DR_B0080	3-alpha-hydroxysteroid dehydrogenase(DR_B0080)					IPR002347:Glucose/ribitol dehydrogenase,IPR016040:NAD(P)-binding domain,
DR_B0081	DNA-binding response regulator(DR_B0081)	Signal transduction mechanisms / Transcription,	GO:0000160~phosphorelay signal transduction system,GO:0006355~regulation of transcription, DNA-templated,	GO:0005622~intracellular,	GO:0003677~DNA binding,	IPR000792:Transcription regulator LuxR, C-terminal,IPR001789:Signal transduction response regulator, receiver domain,IPR011006:CheY-like superfamily,IPR011991:Winged helix-turn-helix DNA-binding domain,IPR016032:Signal transduction response regulator, C-terminal effector,
DR_B0083	potassium-transporting ATPase subunit B(DR_B0083)			GO:0005887~integral component of plasma membrane,GO:0043231~intracellular membrane-bounded organelle,	GO:0000287~magnesium ion binding,GO:0005524~ATP binding,GO:0008556~potassium-transporting ATPase activity,	IPR001757:Cation-transporting P-type ATPase,IPR006391:Potassium-transporting P-type ATPase, B chain, subfamily IA,IPR008250:P-type ATPase, A domain,IPR018303:P-type ATPase, phosphorylation site,IPR023214:HAD-like domain,IPR023299:P-type ATPase, cytoplasmic domain N,	dra02020:Two-component system,
DR_B0086	potassium-transporting ATPase subunit A(DR_B0086)		GO:0071805~potassium ion transmembrane transport,	GO:0005886~plasma membrane,GO:0005887~integral component of plasma membrane,	GO:0008556~potassium-transporting ATPase activity,GO:0030955~potassium ion binding,	IPR004623:ATPase, K+ transporting, A subunit,	dra02020:Two-component system,
DR_B0087	potassium-transporting ATPase subunit C(DR_B0087)			GO:0005887~integral component of plasma membrane,GO:0016021~integral component of membrane,	GO:0005524~ATP binding,GO:0008556~potassium-transporting ATPase activity,	IPR003820:Potassium transporting ATPase, C subunit,	dra02020:Two-component system,
DR_B0088	KdpD-related protein(DR_B0088)		GO:0006950~response to stress,	GO:0005622~intracellular,GO:0016020~membrane,	GO:0000155~phosphorelay sensor kinase activity,	IPR003852:Signal transduction histidine kinase, osmosensitive K+ channel sensor, N-terminal,IPR006016:UspA,IPR014729:Rossmann-like alpha/beta/alpha sandwich fold,IPR027417:P-loop containing nucleoside triphosphate hydrolase,	dra02020:Two-component system,
DR_B0090	sensor histidine kinase, copper metabolism(DR_B0090)			GO:0005622~intracellular,GO:0016021~integral component of membrane,	GO:0000155~phosphorelay sensor kinase activity,	IPR003594:Histidine kinase-like ATPase, ATP-binding domain,IPR003660:HAMP linker domain,IPR003661:Signal transduction histidine kinase, subgroup 1, dimerisation/phosphoacceptor domain,IPR004358:Signal transduction histidine kinase-related protein, C-terminal,IPR005467:Signal transduction histidine kinase, core,
DR_B0091	response regulator(DR_B0091)	Signal transduction mechanisms / Transcription,	GO:0000160~phosphorelay signal transduction system,GO:0006355~regulation of transcription, DNA-templated,	GO:0005622~intracellular,	GO:0003677~DNA binding,	IPR001789:Signal transduction response regulator, receiver domain,IPR001867:Signal transduction response regulator, C-terminal,IPR011006:CheY-like superfamily,IPR011991:Winged helix-turn-helix DNA-binding domain,
DR_B0092	Dps family DNA-binding stress response protein(DR_B0092)		GO:0006879~cellular iron ion homeostasis,GO:0006950~response to stress,	GO:0005737~cytoplasm,	GO:0008199~ferric iron binding,GO:0016491~oxidoreductase activity,	IPR002177:DNA-binding protein Dps,IPR008331:Ferritin/DPS protein domain,IPR009078:Ferritin-like superfamily,IPR012347:Ferritin-related,
DR_B0093	GGDEF family protein(DR_B0093)					IPR000160:GGDEF domain,
DR_B0102	transposase(DR_B0102)		GO:0006313~transposition, DNA-mediated,	GO:0016021~integral component of membrane,	GO:0003677~DNA binding,GO:0004803~transposase activity,	IPR002559:Transposase, IS4-like,IPR012337:Ribonuclease H-like domain,
DR_B0107	ribonucleotide reductase(DR_B0107)		GO:0006464~cellular protein modification process,		GO:0010181~FMN binding,	IPR004465:Ribonucleotide reductase Class Ib, NrdI,IPR020852:Ribonucleotide reductase, class Ib, NrdI, bacterial,
DR_B0110	thioredoxin-related protein(DR_B0110)					IPR012336:Thioredoxin-like fold,
DR_B0112	hypothetical protein(DR_B0112)					IPR021994:Protein of unknown function DUF3592,
DR_B0119	Na+/H+ antiporter(DR_B0119)	Inorganic ion transport and metabolism,		GO:0016021~integral component of membrane,	GO:0015299~solute:proton antiporter activity,	IPR006153:Cation/H+ exchanger,IPR018422:Cation/H+ exchanger, CPA1 family,
DR_B0122	iron ABC transporter permease(DR_B0122)			GO:0005886~plasma membrane,GO:0016021~integral component of membrane,	GO:0005215~transporter activity,	IPR000522:ABC transporter, permease protein,	dra02010:ABC transporters,
DR_B0123	iron ABC transporter permease(DR_B0123)			GO:0016020~membrane,	GO:0005215~transporter activity,	IPR000522:ABC transporter, permease protein,	dra02010:ABC transporters,
DR_B0124	iron-chelator utilization protein(DR_B0124)	Inorganic ion transport and metabolism,	GO:0033212~iron assimilation,	GO:0005623~cell,	GO:0052851~ferric-chelate reductase (NADPH) activity,	IPR007037:Siderophore-interacting protein,IPR013113:FAD-binding 9, siderophore-interacting,IPR017927:Ferredoxin reductase-type FAD-binding domain,IPR017938:Riboflavin synthase-like beta-barrel,IPR019595:Domain of unknown function DUF2470,
DR_B0125	iron ABC transporter substrate-binding protein(DR_B0125)					IPR002491:ABC transporter periplasmic binding domain,	dra02010:ABC transporters,
DR_B0127	hypothetical protein(DR_B0127)
DR_B0131	hypothetical protein(DR_B0131)			GO:0005886~plasma membrane,GO:0016021~integral component of membrane,		IPR005496:Integral membrane protein TerC,
DR_B0133	Na(+)-linked D-alanine glycine permease(DR_B0133)			GO:0005886~plasma membrane,GO:0016021~integral component of membrane,	GO:0015655~alanine:sodium symporter activity,	IPR001463:Sodium:alanine symporter,
DR_B0134	transposase(DR_B0134)		GO:0006313~transposition, DNA-mediated,		GO:0003677~DNA binding,GO:0004803~transposase activity,	IPR002559:Transposase, IS4-like,IPR012337:Ribonuclease H-like domain,
DR_B0136	ATP-dependent helicase HepA(DR_B0136)	Transcription / DNA replication, recombination, and repair,			GO:0004386~helicase activity,GO:0005524~ATP binding,	IPR000330:SNF2-related,IPR001650:Helicase, C-terminal,IPR014001:Helicase, superfamily 1/2, ATP-binding domain,IPR027417:P-loop containing nucleoside triphosphate hydrolase,
DR_B0137	hypothetical protein(DR_B0137)		GO:0006306~DNA methylation,		GO:0003677~DNA binding,GO:0008170~N-methyltransferase activity,	IPR003356:DNA methylase, adenine-specific,
DR_B0138	hypothetical protein(DR_B0138)	Defense mechanisms,
DR_C0007	hypothetical protein(DR_C0007)					IPR014729:Rossmann-like alpha/beta/alpha sandwich fold,
DR_C0008	hypothetical protein(DR_C0008)
DR_C0013	N-acetylmuramoyl-L-alanine amidase, putative(DR_C0013)		GO:0009253~peptidoglycan catabolic process,	GO:0030288~outer membrane-bounded periplasmic space,	GO:0008745~N-acetylmuramoyl-L-alanine amidase activity,	IPR002508:Cell wall hydrolase/autolysin, catalytic,	dra01503:Cationic antimicrobial peptide (CAMP) resistance,
DR_C0018	integrase/recombinase XerD, putative(DR_C0018)		GO:0006310~DNA recombination,GO:0015074~DNA integration,		GO:0003677~DNA binding,	IPR002104:Integrase, catalytic,IPR011010:DNA breaking-rejoining enzyme, catalytic core,IPR013762:Integrase-like, catalytic core,
DR_C0023	hypothetical protein(DR_C0023)
